# Supplementary material for: Of eyes and embryos: subfunctionalization of the CRX homeobox gene in mammalian evolution
Source: Proc Biol Sci. 2019 Jul 24;286(1907):20190830. doi: 10.1098/rspb.2019.0830 (PMC6661347; doi:10.1098/rspb.2019.0830)
Supplement: Supporting data tables [file rspb20190830supp1.xlsx]

## Sheet: SM1A
Node 1 is the node splitting vertebrates from the inferred ancestor. Site refers to amino acid position in the CRX homeodomain of the inferred vertebrate ancestor. Columns represent denoted amino acid likelihood values. Final column contains the amino acid with the highest likelihood value.
++++++++++++++++++++++++ marginal probs +++++++++++++++++++++++++++++++
node	site	A	R	N	D	C	Q	E	G	H	I	L	K	M	F	P	S	T	W	Y	V	Residue
N1	1	7.91214e-07	1.49622e-05	1.00815e-06	4.53463e-07	6.49121e-09	0.999917	1.91178e-05	1.74503e-07	2.39021e-05	1.77634e-08	1.46163e-06	1.5157e-05	1.39924e-07	3.09687e-09	4.14963e-06	6.27368e-07	4.90319e-07	1.5591e-08	6.86383e-08	8.94778e-08	Q
N1	2	1.03949e-06	0.99987	4.01485e-07	6.26739e-08	9.77864e-07	1.49237e-05	2.50945e-07	5.27872e-06	9.24426e-06	1.07986e-07	5.31264e-07	9.14512e-05	1.85244e-07	5.29464e-09	1.11037e-06	2.69778e-06	9.70938e-07	8.78539e-07	5.83011e-08	8.4401e-08	R
N1	3	1.03949e-06	0.99987	4.01485e-07	6.26739e-08	9.77864e-07	1.49237e-05	2.50945e-07	5.27872e-06	9.24426e-06	1.07986e-07	5.31264e-07	9.14512e-05	1.85244e-07	5.29464e-09	1.11037e-06	2.69778e-06	9.70938e-07	8.78539e-07	5.83011e-08	8.4401e-08	R
N1	4	3.85075e-06	2.48439e-07	8.04679e-07	0.000133367	3.0054e-09	1.88825e-05	0.999828	4.83424e-06	9.27166e-08	4.24362e-08	4.00948e-08	8.7018e-06	3.89063e-08	5.23211e-09	8.84933e-08	3.26604e-07	3.07116e-07	7.12388e-09	9.1923e-09	6.23572e-07	E
N1	5	1.03949e-06	0.99987	4.01485e-07	6.26739e-08	9.77864e-07	1.49237e-05	2.50945e-07	5.27872e-06	9.24426e-06	1.07986e-07	5.31264e-07	9.14512e-05	1.85244e-07	5.29464e-09	1.11037e-06	2.69778e-06	9.70938e-07	8.78539e-07	5.83011e-08	8.4401e-08	R
N1	6	7.43306e-05	1.00591e-06	1.01814e-05	3.82653e-07	1.77779e-07	5.06672e-07	3.21424e-07	4.49212e-07	2.37566e-07	1.39755e-05	3.16372e-07	2.81268e-06	5.31045e-06	3.41156e-08	3.34364e-06	6.67716e-05	0.999816	1.04826e-08	7.10465e-08	3.99423e-06	T
N1	7	7.43306e-05	1.00591e-06	1.01814e-05	3.82653e-07	1.77779e-07	5.06672e-07	3.21424e-07	4.49212e-07	2.37566e-07	1.39755e-05	3.16372e-07	2.81268e-06	5.31045e-06	3.41156e-08	3.34364e-06	6.67716e-05	0.999816	1.04826e-08	7.10465e-08	3.99423e-06	T
N1	8	5.85345e-08	5.06103e-09	1.61481e-08	3.15988e-09	3.62527e-07	2.95093e-09	5.05462e-09	6.7504e-09	1.21367e-07	1.26015e-06	1.62862e-05	3.3055e-09	1.45264e-07	0.999953	4.9287e-08	1.63908e-06	3.14619e-08	1.20815e-07	2.65242e-05	7.7041e-07	F
N1	9	7.43306e-05	1.00591e-06	1.01814e-05	3.82653e-07	1.77779e-07	5.06672e-07	3.21424e-07	4.49212e-07	2.37566e-07	1.39755e-05	3.16372e-07	2.81268e-06	5.31045e-06	3.41156e-08	3.34364e-06	6.67716e-05	0.999816	1.04826e-08	7.10465e-08	3.99423e-06	T
N1	10	1.03949e-06	0.99987	4.01485e-07	6.26739e-08	9.77864e-07	1.49237e-05	2.50945e-07	5.27872e-06	9.24426e-06	1.07986e-07	5.31264e-07	9.14512e-05	1.85244e-07	5.29464e-09	1.11037e-06	2.69778e-06	9.70938e-07	8.78539e-07	5.83011e-08	8.4401e-08	R
N1	11	0.502973	3.59351e-05	0.000102674	3.041e-05	9.04868e-06	2.22137e-05	3.92096e-05	8.49022e-05	5.58436e-06	9.61597e-05	1.40956e-05	3.97763e-05	5.39263e-05	1.54694e-06	0.000213855	0.00215285	0.493723	3.14506e-07	1.49931e-06	0.000400091	A
N1	12	7.91214e-07	1.49622e-05	1.00815e-06	4.53463e-07	6.49121e-09	0.999917	1.91178e-05	1.74503e-07	2.39021e-05	1.77634e-08	1.46163e-06	1.5157e-05	1.39924e-07	3.09687e-09	4.14963e-06	6.27368e-07	4.90319e-07	1.5591e-08	6.86383e-08	8.94778e-08	Q
N1	13	5.13007e-07	5.09993e-07	4.92097e-08	1.96415e-08	7.58939e-08	1.39966e-06	3.88577e-08	2.23984e-08	4.84703e-07	1.86582e-05	0.999918	8.74841e-08	2.3223e-05	1.63386e-05	3.52693e-06	1.59597e-06	2.92849e-07	2.6337e-07	1.44614e-07	1.43111e-05	L
N1	14	1.98599e-06	6.27751e-08	4.34994e-05	0.999811	9.20879e-09	4.53003e-07	0.000134895	4.85436e-06	1.12637e-06	3.05022e-08	2.05036e-08	2.07013e-07	2.29111e-08	3.31087e-09	5.15801e-08	1.02832e-06	3.69853e-07	1.12429e-09	2.69501e-07	2.58253e-07	D
N1	15	5.78373e-07	1.10956e-07	3.95571e-07	3.12994e-08	2.85819e-08	1.82124e-08	4.40528e-08	1.67728e-08	2.75697e-08	0.999706	1.9965e-05	1.16575e-07	2.18785e-05	1.353e-06	2.9582e-08	5.0693e-07	1.38608e-05	5.88828e-09	1.42269e-07	0.000235353	I
N1	16	5.13007e-07	5.09993e-07	4.92097e-08	1.96415e-08	7.58939e-08	1.39966e-06	3.88577e-08	2.23984e-08	4.84703e-07	1.86582e-05	0.999918	8.74841e-08	2.3223e-05	1.63386e-05	3.52693e-06	1.59597e-06	2.92849e-07	2.6337e-07	1.44614e-07	1.43111e-05	L
N1	17	3.85075e-06	2.48439e-07	8.04679e-07	0.000133367	3.0054e-09	1.88825e-05	0.999828	4.83424e-06	9.27166e-08	4.24362e-08	4.00948e-08	8.7018e-06	3.89063e-08	5.23211e-09	8.84933e-08	3.26604e-07	3.07116e-07	7.12388e-09	9.1923e-09	6.23572e-07	E
N1	18	0.999802	1.06587e-06	8.7439e-07	2.03306e-06	3.90604e-07	8.09191e-07	3.98706e-06	1.36849e-05	1.11996e-07	5.77199e-07	5.48236e-07	4.68671e-07	4.52571e-07	6.27773e-08	1.12133e-05	5.50128e-05	7.35763e-05	8.24274e-09	2.74894e-08	3.26279e-05	A
N1	19	5.13007e-07	5.09993e-07	4.92097e-08	1.96415e-08	7.58939e-08	1.39966e-06	3.88577e-08	2.23984e-08	4.84703e-07	1.86582e-05	0.999918	8.74841e-08	2.3223e-05	1.63386e-05	3.52693e-06	1.59597e-06	2.92849e-07	2.6337e-07	1.44614e-07	1.43111e-05	L
N1	20	5.85345e-08	5.06103e-09	1.61481e-08	3.15988e-09	3.62527e-07	2.95093e-09	5.05462e-09	6.7504e-09	1.21367e-07	1.26015e-06	1.62862e-05	3.3055e-09	1.45264e-07	0.999953	4.9287e-08	1.63908e-06	3.14619e-08	1.20815e-07	2.65242e-05	7.7041e-07	F
N1	21	0.502973	3.59351e-05	0.000102674	3.041e-05	9.04868e-06	2.22137e-05	3.92096e-05	8.49022e-05	5.58436e-06	9.61597e-05	1.40956e-05	3.97763e-05	5.39263e-05	1.54694e-06	0.000213855	0.00215285	0.493723	3.14506e-07	1.49931e-06	0.000400091	A
N1	22	4.50385e-07	9.01429e-05	1.22922e-05	2.03634e-07	6.4237e-09	1.49012e-05	8.66178e-06	2.71096e-07	2.55426e-07	1.11809e-07	8.98437e-08	0.999869	4.35613e-07	3.40628e-09	1.15178e-07	7.35691e-07	2.67639e-06	8.13817e-09	1.08634e-08	6.51484e-08	K
N1	23	7.43306e-05	1.00591e-06	1.01814e-05	3.82653e-07	1.77779e-07	5.06672e-07	3.21424e-07	4.49212e-07	2.37566e-07	1.39755e-05	3.16372e-07	2.81268e-06	5.31045e-06	3.41156e-08	3.34364e-06	6.67716e-05	0.999816	1.04826e-08	7.10465e-08	3.99423e-06	T
N1	24	1.03949e-06	0.99987	4.01485e-07	6.26739e-08	9.77864e-07	1.49237e-05	2.50945e-07	5.27872e-06	9.24426e-06	1.07986e-07	5.31264e-07	9.14512e-05	1.85244e-07	5.29464e-09	1.11037e-06	2.69778e-06	9.70938e-07	8.78539e-07	5.83011e-08	8.4401e-08	R
N1	25	2.55355e-08	5.55562e-08	4.98267e-07	2.56551e-07	2.0097e-06	6.52264e-08	8.84512e-09	1.28631e-08	1.68176e-05	1.32014e-07	1.43618e-07	1.05037e-08	1.95766e-08	2.64293e-05	1.45084e-08	6.36103e-07	6.53532e-08	1.70651e-07	0.999953	4.40775e-08	Y
N1	26	1.05767e-05	1.07368e-06	5.6573e-08	4.97769e-08	1.84754e-08	4.00268e-06	8.63948e-08	1.84983e-07	1.1245e-06	2.77984e-08	3.55251e-06	1.12972e-07	2.84432e-08	4.98116e-08	0.999956	1.9935e-05	3.12076e-06	2.35571e-09	1.47174e-08	1.52127e-07	P
N1	27	1.98599e-06	6.27751e-08	4.34994e-05	0.999811	9.20879e-09	4.53003e-07	0.000134895	4.85436e-06	1.12637e-06	3.05022e-08	2.05036e-08	2.07013e-07	2.29111e-08	3.31087e-09	5.15801e-08	1.02832e-06	3.69853e-07	1.12429e-09	2.69501e-07	2.58253e-07	D
N1	28	5.78373e-07	1.10956e-07	3.95571e-07	3.12994e-08	2.85819e-08	1.82124e-08	4.40528e-08	1.67728e-08	2.75697e-08	0.999706	1.9965e-05	1.16575e-07	2.18785e-05	1.353e-06	2.9582e-08	5.0693e-07	1.38608e-05	5.88828e-09	1.42269e-07	0.000235353	I
N1	29	5.85345e-08	5.06103e-09	1.61481e-08	3.15988e-09	3.62527e-07	2.95093e-09	5.05462e-09	6.7504e-09	1.21367e-07	1.26015e-06	1.62862e-05	3.3055e-09	1.45264e-07	0.999953	4.9287e-08	1.63908e-06	3.14619e-08	1.20815e-07	2.65242e-05	7.7041e-07	F
N1	30	4.49712e-07	1.8875e-07	7.61777e-08	2.331e-08	3.65174e-08	1.42204e-07	4.00425e-08	2.94266e-08	4.78265e-08	2.16987e-05	2.46417e-05	4.50291e-07	0.999934	1.54775e-07	2.99998e-08	1.26117e-07	5.2236e-06	1.59775e-08	2.093e-08	1.24022e-05	M
N1	31	1.03949e-06	0.99987	4.01485e-07	6.26739e-08	9.77864e-07	1.49237e-05	2.50945e-07	5.27872e-06	9.24426e-06	1.07986e-07	5.31264e-07	9.14512e-05	1.85244e-07	5.29464e-09	1.11037e-06	2.69778e-06	9.70938e-07	8.78539e-07	5.83011e-08	8.4401e-08	R
N1	32	3.85075e-06	2.48439e-07	8.04679e-07	0.000133367	3.0054e-09	1.88825e-05	0.999828	4.83424e-06	9.27166e-08	4.24362e-08	4.00948e-08	8.7018e-06	3.89063e-08	5.23211e-09	8.84933e-08	3.26604e-07	3.07116e-07	7.12388e-09	9.1923e-09	6.23572e-07	E
N1	33	3.85075e-06	2.48439e-07	8.04679e-07	0.000133368	3.0054e-09	1.88825e-05	0.999828	4.83424e-06	9.27166e-08	4.24362e-08	4.00948e-08	8.7018e-06	3.89063e-08	5.23211e-09	8.84933e-08	3.26604e-07	3.07116e-07	7.12388e-09	9.1923e-09	6.23572e-07	E
N1	34	3.25702e-05	8.64044e-08	6.92707e-08	2.63918e-07	3.87698e-07	9.13576e-08	6.44547e-07	8.48228e-07	1.70599e-08	0.000234472	1.52568e-05	6.7682e-08	1.24581e-05	8.24186e-07	1.61137e-07	5.93133e-07	3.94612e-06	4.69172e-08	4.73471e-08	0.999697	V
N1	35	0.999803	1.06586e-06	8.74332e-07	2.03305e-06	3.90592e-07	8.09185e-07	3.98705e-06	1.36846e-05	1.11994e-07	5.77194e-07	5.48228e-07	4.68666e-07	4.52569e-07	6.27747e-08	1.12131e-05	5.49796e-05	7.35752e-05	8.24252e-09	2.74883e-08	3.26279e-05	A
N1	36	5.13007e-07	5.09993e-07	4.92097e-08	1.96415e-08	7.58939e-08	1.39966e-06	3.88577e-08	2.23984e-08	4.84703e-07	1.86582e-05	0.999918	8.74841e-08	2.3223e-05	1.63386e-05	3.52693e-06	1.59597e-06	2.92849e-07	2.6337e-07	1.44614e-07	1.43111e-05	L
N1	37	4.50385e-07	9.01429e-05	1.22922e-05	2.03634e-07	6.4237e-09	1.49012e-05	8.66178e-06	2.71096e-07	2.55426e-07	1.11809e-07	8.98437e-08	0.999869	4.35613e-07	3.40628e-09	1.15178e-07	7.35691e-07	2.67639e-06	8.13817e-09	1.08634e-08	6.51484e-08	K
N1	38	5.78373e-07	1.10956e-07	3.95571e-07	3.12994e-08	2.85819e-08	1.82124e-08	4.40528e-08	1.67728e-08	2.75697e-08	0.999706	1.9965e-05	1.16575e-07	2.18785e-05	1.353e-06	2.9582e-08	5.0693e-07	1.38608e-05	5.88828e-09	1.42269e-07	0.000235353	I
N1	39	8.78238e-07	4.13639e-07	0.999862	4.47172e-05	8.65955e-08	1.03561e-06	8.37428e-07	1.66181e-06	1.09473e-05	3.9652e-07	5.28463e-08	1.28406e-05	7.7001e-08	1.74067e-08	6.03859e-08	5.32504e-05	1.01218e-05	3.58478e-09	5.38241e-07	6.97085e-08	N
N1	40	5.13007e-07	5.09993e-07	4.92097e-08	1.96415e-08	7.58939e-08	1.39966e-06	3.88577e-08	2.23984e-08	4.84703e-07	1.86582e-05	0.999918	8.74841e-08	2.3223e-05	1.63386e-05	3.52693e-06	1.59597e-06	2.92849e-07	2.6337e-07	1.44614e-07	1.43111e-05	L
N1	41	1.05767e-05	1.07368e-06	5.6573e-08	4.97769e-08	1.84754e-08	4.00268e-06	8.63948e-08	1.84983e-07	1.1245e-06	2.77984e-08	3.55251e-06	1.12972e-07	2.84432e-08	4.98116e-08	0.999956	1.9935e-05	3.12076e-06	2.35571e-09	1.47174e-08	1.52127e-07	P
N1	42	3.85075e-06	2.48439e-07	8.04679e-07	0.000133367	3.0054e-09	1.88825e-05	0.999828	4.83424e-06	9.27166e-08	4.24362e-08	4.00948e-08	8.7018e-06	3.89063e-08	5.23211e-09	8.84933e-08	3.26604e-07	3.07116e-07	7.12388e-09	9.1923e-09	6.23572e-07	E
N1	43	5.62424e-05	2.82974e-06	5.42345e-05	1.07741e-06	5.16509e-06	6.56542e-07	3.46231e-07	1.56196e-05	7.01073e-07	5.17704e-07	1.74382e-06	7.83431e-07	1.29899e-07	1.79622e-06	2.16179e-05	0.999768	6.761e-05	9.71133e-08	6.99825e-07	6.08126e-07	S
N1	44	1.03949e-06	0.99987	4.01485e-07	6.26739e-08	9.77864e-07	1.49237e-05	2.50945e-07	5.27872e-06	9.24426e-06	1.07986e-07	5.31264e-07	9.14512e-05	1.85244e-07	5.29464e-09	1.11037e-06	2.69778e-06	9.70938e-07	8.78539e-07	5.83011e-08	8.4401e-08	R
N1	45	3.25702e-05	8.64044e-08	6.92707e-08	2.63918e-07	3.87698e-07	9.13576e-08	6.44547e-07	8.48228e-07	1.70599e-08	0.000234472	1.52568e-05	6.7682e-08	1.24581e-05	8.24186e-07	1.61137e-07	5.93133e-07	3.94612e-06	4.69172e-08	4.73471e-08	0.999697	V
N1	46	7.91214e-07	1.49622e-05	1.00815e-06	4.53463e-07	6.49121e-09	0.999917	1.91178e-05	1.74503e-07	2.39021e-05	1.77634e-08	1.46163e-06	1.5157e-05	1.39924e-07	3.09687e-09	4.14963e-06	6.27368e-07	4.90319e-07	1.5591e-08	6.86383e-08	8.94778e-08	Q
N1	47	3.25702e-05	8.64044e-08	6.92707e-08	2.63918e-07	3.87698e-07	9.13576e-08	6.44547e-07	8.48228e-07	1.70599e-08	0.000234472	1.52568e-05	6.7682e-08	1.24581e-05	8.24186e-07	1.61137e-07	5.93133e-07	3.94612e-06	4.69172e-08	4.73471e-08	0.999697	V
N1	48	7.40244e-09	8.10407e-07	3.20547e-09	1.03362e-09	2.66121e-07	1.43341e-08	6.63269e-09	2.25627e-07	1.9871e-09	5.27664e-09	2.53016e-07	7.6042e-09	1.44566e-08	1.16435e-07	2.24498e-09	8.53733e-08	9.32334e-09	0.999998	1.65064e-07	4.22708e-08	W
N1	49	5.85345e-08	5.06103e-09	1.61481e-08	3.15988e-09	3.62527e-07	2.95093e-09	5.05462e-09	6.7504e-09	1.21367e-07	1.26015e-06	1.62862e-05	3.3055e-09	1.45264e-07	0.999953	4.9287e-08	1.63908e-06	3.14619e-08	1.20815e-07	2.65242e-05	7.7041e-07	F
N1	50	4.50385e-07	9.01429e-05	1.22922e-05	2.03634e-07	6.4237e-09	1.49012e-05	8.66178e-06	2.71096e-07	2.55426e-07	1.11809e-07	8.98437e-08	0.999869	4.35613e-07	3.40628e-09	1.15178e-07	7.35691e-07	2.67639e-06	8.13817e-09	1.08634e-08	6.51484e-08	K
N1	51	8.78238e-07	4.13639e-07	0.999862	4.47172e-05	8.65955e-08	1.03561e-06	8.37428e-07	1.66181e-06	1.09473e-05	3.9652e-07	5.28463e-08	1.28406e-05	7.7001e-08	1.74067e-08	6.03859e-08	5.32504e-05	1.01218e-05	3.58478e-09	5.38241e-07	6.97085e-08	N
N1	52	1.03949e-06	0.99987	4.01485e-07	6.26739e-08	9.77864e-07	1.49237e-05	2.50945e-07	5.27872e-06	9.24426e-06	1.07986e-07	5.31264e-07	9.14512e-05	1.85244e-07	5.29464e-09	1.11037e-06	2.69778e-06	9.70938e-07	8.78539e-07	5.83011e-08	8.4401e-08	R
N1	53	1.03949e-06	0.99987	4.01485e-07	6.26739e-08	9.77864e-07	1.49237e-05	2.50945e-07	5.27872e-06	9.24426e-06	1.07986e-07	5.31264e-07	9.14512e-05	1.85244e-07	5.29464e-09	1.11037e-06	2.69778e-06	9.70938e-07	8.78539e-07	5.83011e-08	8.4401e-08	R
N1	54	0.999803	1.06586e-06	8.74332e-07	2.03305e-06	3.90592e-07	8.09185e-07	3.98705e-06	1.36846e-05	1.11994e-07	5.77194e-07	5.48228e-07	4.68666e-07	4.52569e-07	6.27747e-08	1.12131e-05	5.49796e-05	7.35752e-05	8.24252e-09	2.74883e-08	3.26279e-05	A
N1	55	4.50385e-07	9.01429e-05	1.22922e-05	2.03634e-07	6.4237e-09	1.49012e-05	8.66178e-06	2.71096e-07	2.55426e-07	1.11809e-07	8.98437e-08	0.999869	4.35613e-07	3.40628e-09	1.15178e-07	7.35691e-07	2.67639e-06	8.13817e-09	1.08634e-08	6.51484e-08	K
N1	56	3.61568e-07	9.28521e-07	7.97652e-08	8.72241e-09	0.99999	6.13957e-09	2.87899e-09	3.77382e-07	1.60345e-07	2.63829e-08	7.50526e-08	6.18026e-09	3.40204e-08	3.59685e-07	1.81333e-08	4.67691e-06	1.62817e-07	2.73955e-07	2.00117e-06	3.59678e-07	C
N1	57	1.03949e-06	0.99987	4.01485e-07	6.26739e-08	9.77864e-07	1.49237e-05	2.50945e-07	5.27872e-06	9.24426e-06	1.07986e-07	5.31264e-07	9.14512e-05	1.85244e-07	5.29464e-09	1.11037e-06	2.69778e-06	9.70938e-07	8.78539e-07	5.83011e-08	8.4401e-08	R
N1	58	7.91214e-07	1.49622e-05	1.00815e-06	4.53463e-07	6.49121e-09	0.999917	1.91178e-05	1.74503e-07	2.39021e-05	1.77634e-08	1.46163e-06	1.5157e-05	1.39924e-07	3.09687e-09	4.14963e-06	6.27368e-07	4.90319e-07	1.5591e-08	6.86383e-08	8.94778e-08	Q
N1	59	7.91214e-07	1.49622e-05	1.00815e-06	4.53463e-07	6.49121e-09	0.999917	1.91178e-05	1.74503e-07	2.39021e-05	1.77634e-08	1.46163e-06	1.5157e-05	1.39924e-07	3.09687e-09	4.14963e-06	6.27368e-07	4.90319e-07	1.5591e-08	6.86383e-08	8.94778e-08	Q
N1	60	7.91214e-07	1.49622e-05	1.00815e-06	4.53463e-07	6.49121e-09	0.999917	1.91178e-05	1.74503e-07	2.39021e-05	1.77634e-08	1.46163e-06	1.5157e-05	1.39924e-07	3.09687e-09	4.14963e-06	6.27368e-07	4.90319e-07	1.5591e-08	6.86383e-08	8.94778e-08	Q

## Sheet: 1B
Dunnart	Oocyte	Zygote	4Cell	16Cell	32Cell	64Cell	128Cell
Crx	1.47389	8.67157	4.86945	79.5678	14.1527	40.8038	0.464721
Otx1	0	0.957183	0.359462	0.327527	2.21726	0.119226	0
Otx2	0	0	0	0	0	0	0
Mouse	Oocyte	zygote	two_cell	four_cell	eight_cell	morula	blastocyst
Crx	0	0	0	0	0	0	0
Crxos 3'	1.00695	2.64418	332.962	389.064	1497.36	904.79	1615.64
Oboxa1	0.503113	1.33857	160.163	199.442	212.934	90.0342	0.817899
Oboxa4	311.864	1049.9	12.0888	4.26241	0.558329	0	0
Oboxa7	158.071	431.384	142.852	76.9815	0.308393	0	0.0230668
Oboxb2	0	0	3.74888	4.99669	0	0	0
Oboxd2	0	0.117824	1.37059	0.338538	0	0	0
Otx1	0.608775	6.20937	0	0	0	0	0.0522946
Otx2	0	0	0.116313	0	0	0.0199765	0.112748

## Sheet: 1C
human		opossum		both		opossum only		human only
up-regulated	down-regulated	up-regulated	down-regulated	up-regulated	down-regulated	up-regulated	down-regulated	up-regulated	down-regulated
Crx	Top2a	Mmp10	Mid1	Sqrdl	Top2a	Mmp10	Mid1	Lhx9	Serpinb9b
Sqrdl	Prc1	Nudt6	Fndc1	Ptchd1	Prc1	Nudt6	Fndc1	Hoxd10	Pde8b
Ptchd1	Ccna2	Mmp3	Igfbp2	Gpnmb	Ccna2	Mmp3	Nkd1	C3	Anln
Gpnmb	2810417H13Rik	Rgs5	Nkd1	Nrn1	2810417H13Rik	Rgs5	Myh11	Dixdc1	Il1rn
Nrn1	Tpx2	Itga6	Myh11	Gchfr	Tpx2	Itga6	Cnn1	Gdnf	Fhl2
Gchfr	Spry1	Sgms2	Cnn1	S100a6	Spry1	Sgms2	Egfl6	Tmem265	Hoxc10
S100a6	Cdca3	Ggct	Egfl6	Rab3b	Cdca3	Ggct	Abi3bp	Rdh10	Fam111a
Rab3b	Serpinb9b	Mmp13	Abi3bp	Dach1	Hoxc8	Mmp13	Mfap4	Ppap2b	Ctgf
Lhx9	Hoxc8	Perp	Actg2	Mdga2	Birc5	Perp	Osr1	Lhx2	Ube2c
Dach1	Birc5	Serpinb2	Ptn	Vav3	Racgap1	Serpinb2	Lmod1	Tfap2b	Peg3
Mdga2	Racgap1	Socs6	Mfap4	Spint2	Adam12	Socs6	Pcsk6	Hoxd11	Cmklr1
Hoxd10	Adam12	Tslp	Osr1	Angptl7	Kif20a	Rragd	Lgr5	Dcaf4	Tacc3
Vav3	Kif20a	Abcb1a	Cdsn	Gcnt1	Ctla2a	Areg	Acta2	Apln	Col4a1
Spint2	Pde8b	Mfap3l	Apoe	Cdh18	Lig1	Prkg2	Nid2	Stard10	Pamr1
Angptl7	Anln	Rragd	Lmod1	Mapk13	Rrm1	Mpp6	Col3a1	Glrx	Specc1
C3	Ctla2a	Areg	Pcsk6	Dpy19l1	Cthrc1	Slitrk6	Gas1	Hoxa11	Cdc20
Gcnt1	Lig1	Prkg2	Lgr5	Ctnnal1	Wisp1	Cpeb2	Eln	Fabp4	Fap
Cdh18	Rrm1	Mpp6	Acta2	Ccbe1	Wbscr17	Sh3bgrl2	Cpxm2	Insl6	Dbf4
Mapk13	Cthrc1	Slitrk6	Nid2	Ass1	Lpl	Ano1	Ephb3	Fam126a	Cenph
Dpy19l1	Wisp1	Cpeb2	Col3a1	S100a7a	Igf1	Ripk2	Slc1a6	Ankrd10	Aurka
Ctnnal1	Wbscr17	Sh3bgrl2	Gas1	Cd24a	Shox2	Nqo1	Bmp4	Ndst3	Plekha2
Dixdc1	Il1rn	Ano1	Htra3	Thsd7a	Apoe	Tm4sf1	Ism1	Hoxa13	Asf1b
Ccbe1	Lpl	Enpp1	Wbscr17	Tslp	Heg1	Camk1d	Cxcl1	Tspo	Dhfr
Gdnf	Igf1	Cdh18	Igf1	Bmp2	F3	Lpcat2	Olfml1	H2-D1	Cdca8
Tmem265	Shox2	Ripk2	Eln	Tacr1	Ccne2	Ank	Limch1	Bambi	Smc2
Ass1	Fhl2	Nqo1	Islr	Samd12	Rad51	Endod1	Cxcl14	Arrdc3	4930579G24Rik
S100a7a	Hoxc10	Nt5e	Cpxm2	Akr1c18	Chaf1b	Bdnf	Mfap5	Psmb9	Myo1b
Rdh10	Apoe	Tm4sf1	Ephb3	Sema3a	Ncapd2	Ptpn3	Adamtsl1	Flrt3	Usp53
Ppap2b	Heg1	Camk1d	Sfrp1	Notum	Akap12	Neto2	Cxcl15	Ndufaf5	Fgl2
Lhx2	F3	Bmp2	Slc1a6	Elavl2	Tk1	Gprc5b	Aff3	Ell2	Tnfsf11
Cd24a	Ccne2	Rab27b	Serpinf1	Synm	Fbxo32	Raph1	Ptx3	Tldc1	Dbn1
Thsd7a	Fam111a	Lpcat2	Bmp4	Enpp1	Igfbp6	Hspa4l	Fbn2	Ankrd13d	Slc6a9
Tslp	Rad51	Sema3a	Ism1	Abcb1a	Rasl11b	Etv1	Adamts2	Cib1	P4ha3
Bmp2	Chaf1b	Ank	Spry1	Myzap	Atad2	1810011O10Rik	Hist1h1c	Kitl	Ctsk
Tacr1	Ncapd2	Endod1	Crispld2	Sult4a1	Mcam	Tpd52	Ephb2	Egln3	Kcnj15
Samd12	Akap12	Bdnf	Cxcl1	Rab27b	Ncaph	Dpyd	Lrrtm3	Nipsnap1	Zfp57
Tfap2b	Tk1	Ptpn3	Olfml1	Car12	Uhrf1	Slc5a3	Amotl2	Morn4	Meis2
Hoxd11	Fbxo32	Gnb4	Limch1	Aim1	Fbxo5	Ttc39b	Pcdhac2	Hoxd13	Mad2l1
Dcaf4	Igfbp6	Neto2	Gadd45b	Snapc1	Cenpa	Galnt7	Myl9	Tle1	Cdh3
Akr1c18	Rasl11b	Gprc5b	Cxcl14	Car5b	Pdzrn3	Gda	St5	Ahrr	Dtl
Sema3a	Ctgf	Raph1	Mfap5	AA467197	Serpinf1	Ociad2	Msx1	Ogt	Nnmt
Apln	Atad2	Hspa4l	Pkdcc	A230065H16Rik	Mcm3	Ptgs1	Rarres1	Ift22	Flrt2
Stard10	Mcam	Etv1	Adamtsl1	Msx2	Socs3	Itgav	Epha3	Abcb1b	AA414768
Glrx	Ncaph	1810011O10Rik	Cxcl15	Gnb4	Smoc1	Prkx	Lurap1l	Fam73a	Ccne1
Hoxa11	Uhrf1	Tpd52	Aff3	Tmem179	Chac1	Nes	Lrrc17	Anks1b	Dusp1
Fabp4	Fbxo5	Dpyd	Socs3	Cpm	Flt1	Ces2g	Frmd5	Rap1gap	Col4a2
Insl6	Cenpa	Slc5a3	Ptx3	Ppm1l	Sfrp1	Mapk6	Lama4	Cotl1	Srpx2
Fam126a	Pdzrn3	Ttc39b	Fbn2	Ube2cbp	Dpt	Arap2	Cst3	Thyn1	Pck2
Notum	Ube2c	Galnt7	Adamts2	Tspan7	Syt13	Mef2a	Svep1	Foxf2	Fos
Ankrd10	Serpinf1	Gda	C1qtnf3	Epb4.1l1	Lrrc15	Prl2c3	Tmtc1	Svop	Dmpk
Ndst3	Mcm3	Ociad2	Gas6	Pdzd2	Slc7a5	Pla2g7	Tagln	Slc25a19	Sertad4
Hoxa13	Socs3	AA467197	Hist1h1c	Prps2	Cadm3	Ndrg2	Fndc4	Ptch1	Zwilch
Elavl2	Smoc1	Ptgs1	Ephb2	H60b	Cdk1	Fgf2	Fbln5	Hoxd12	Serpinb6c
Synm	Chac1	Gcnt1	Lrrtm3	Tdrd7	Dio3	Ctsl	Axin2	Alkbh6	Zdhhc2
Enpp1	Flt1	Itgav	Adam12	Mfap3l	Fxyd1	Tmem47	Podn	Spp1	Kif1a
Tspo	Sfrp1	Prkx	Amotl2	Map2k6	Incenp	Arhgef3	Lxn	Stac	Mex3a
Abcb1a	Dpt	Thsd7a	Pcdhac2	F11r	Rbp1	Bbs12	Pdgfrl	Timm9	Col2a1
H2-D1	Syt13	Nes	Myl9	1700012B09Rik	Foxm1	Nceh1	Angpt4		Atp10a
Myzap	Lrrc15	Ces2g	St5	Serpine2	Mgll	Mgat5	Hmcn1		Wdhd1
Bambi	Slc7a5	Mapk6	Msx1	Nt5e	Sprr2k	Parvb	Afap1l2		Kazn
Sult4a1	Cadm3	Samd12	Rarres1	Nqo2	Efs	Cd44	Cdo1		Serpinb6b
Arrdc3	Cdk1	Car5b	Epha3		Lmnb1	Atp2b1	Megf6		Trim59
Rab27b	Dio3	Arap2	Lurap1l		Pcsk5	Sema7a	Glis3		Vcan
Psmb9	Fxyd1	Mef2a	Lrrc17		Hoxc6	Pmaip1	Myom1		Fam20a
Flrt3	Peg3	Prl2c3	Lims2		Pkdcc	Nrcam	Il6st		Tns1
Car12	Cmklr1	Pla2g7	Id4		Thy1	Nipal1	Gucy1a3		Tshz3
Ndufaf5	Incenp	Dach1	En1		Gpx3	Sat1	Mdk		Chaf1a
Aim1	Rbp1	Ndrg2	Frmd5		Plac8	Sema6d	Boc		Stbd1
Ell2	Foxm1	Fgf2	Ptprz1		Thbs2	Anxa8	Srpx		Bcat1
Snapc1	Mgll	Ctsl	Lama4		Kif26b	Stom	Cxcl12		Adam19
Tldc1	Sprr2k	Nrn1	Nedd9		Htra3	Serpinb6a	Serpinh1		Ptprf
Car5b	Efs	Tmem47	Fxyd1		Scarf2	Arhgap6	Nog		Meis1
AA467197	Lmnb1	Arhgef3	Cst3		Itga8	Dyrk3	Pdgfrb		Dock9
Ankrd13d	Pcsk5	Bbs12	Pvrl2		Tenm3	Slk	Sbspon		Gab2
A230065H16Rik	Tacc3	Nceh1	Alx4		Tcf19	Fam19a5	Pmp22		Cyp1b1
Msx2	Hoxc6	Mgat5	Svep1		Rgs4	Sparcl1	Dbp		Htr1b
Gnb4	Col4a1	Tspan7	Tmtc1		Tnmd	Pcolce2	Bicc1		Upk1b
Cib1	Pamr1	H60b	Tagln		Itga1	Fam84a	Arhgap20		Col16a1
Kitl	Specc1	Parvb	Fndc4		Etl4	Chst11	Jdp2		Itgbl1
Egln3	Pkdcc	Cd44	Fbln5		Plk4	Tmcc3	Adm		Irx3
Nipsnap1	Thy1	Atp2b1	Axin2		Htra1	Esm1	Spats2l		H1fx
Morn4	Gpx3	Sema7a	Ror1		Cdsn	Mfsd6	Fam13c		Gpr126
Tmem179	Plac8	Pmaip1	Podn		Adam23	Ktn1	Fgfr2		Jph2
Hoxd13	Cdc20	Nrcam	Rerg		Pvrl2	S100a13	Lmo7		Asns
Cpm	Thbs2	Nipal1	Sfrp4		Plekho1	Slc25a24	Wisp2		Mrc2
Ppm1l	Kif26b	Sat1	Lxn		Atp1b1	Rgs17	Adamtsl3		Fermt2
Tle1	Fap	Sema6d	Pdzrn3		Prim1	Fam3c	Id3		Cebpd
Ahrr	Dbf4	Anxa8	Pdgfrl		Mcm5	Cd80	Gdf10		Prkab2
Ogt	Cenph	Stom	Angpt4		Ch25h	Ermp1	Loxl2		Col6a1
Ube2cbp	Aurka	Serpinb6a	Mgll		Acta1	Gprc5a	Kcnk2		Tubb3
Tspan7	Htra3	Arhgap6	Adamts12		Il1rl2	Nmt2	Cpxm1		Ugcg
Ift22	Scarf2	Dyrk3	Hmcn1		Tfpi	Il18rap	Ldb2		Hoxb7
Abcb1b	Plekha2	Slk	Thy1		Fst	Ptpre	Ada		Cdk2
Fam73a	Asf1b	Fam19a5	Afap1l2		Igfbp5	Osbpl3	Epyc		Rpl39l
Epb4.1l1	Dhfr	Sparcl1	Cdo1		Csrnp1	Nkain1	Map2		Slc5a7
Pdzd2	Cdca8	Pcolce2	Megf6		Irx5	Rasa1	Gstt1		Ankrd1
Anks1b	Itga8	Fam84a	Rasl11b		Emx2	Itgb3	Nrbp2		Tmem260
Prps2	Smc2	Nqo2	Glis3		Nr4a1	Pogk	Fat4		Akap13
Rap1gap	Tenm3	Chst11	Myom1		Epha4	Btbd11	Fbn1		BC028528
H60b	Tcf19	Tmcc3	Clca3a1		Jag1	Pcdh19	Aspn		Ptgis
Cotl1	Rgs4	Esm1	Il6st		Arhgap42	Fam134b	Col8a1		Hes1
Thyn1	Tnmd	S100a7a	Kif26b		Mmp2	Chic1	Abat		D8Ertd82e
Tdrd7	Itga1	Mfsd6	Gucy1a3		Gas6	Nudt4	Sncaip		Jund
Foxf2	4930579G24Rik	Ktn1	Smoc1		F2r	Polr3g	Fam46a		Igfbp7
Svop	Etl4	Sqrdl	Mdk		Serping1	Sema3c	Tox		Pde10a
Mfap3l	Myo1b	S100a13	Boc		Pcdh18	Mtap	Stk40		Olfml2b
Map2k6	Plk4	Slc25a24	Srpx		Pygb	Iqgap1	Fmod		Nid1
F11r	Htra1	Rgs17	Cxcl12		Plekhg2	Ctsh	Dlc1		Mmp23
1700012B09Rik	Cdsn	Fam3c	Thbs2		C1qtnf3	Dock5	Csrp1		Arhgap31
Slc25a19	Usp53	Cd80	Serpinh1		Cenpq	Rai14	Ebf1		Sfxn3
Serpine2	Adam23	Ermp1	Nog		Chd3	Prkca	Cxcl5		Efna3
Ptch1	Fgl2	Gprc5a	Itga8		Zyx	Znrf2	Mmp14		Aqp5
Hoxd12	Pvrl2	Nmt2	Acta1		LOC102632538	Ttc9	Maml2		Tmem37
Nt5e	Plekho1	Il18rap	Pdgfrb		Zfp36	2310030G06Rik	Vasn		Col6a2
Nqo2	Tnfsf11	Gchfr	Sbspon		Gstm2	Smim3	C1qtnf2		Mab21l1
Alkbh6	Atp1b1	Ptpre	Pmp22		Adamts10	Syk	Pag1		Cpa6
Spp1	Prim1	Osbpl3	Dbp		Grem2	Tiam2	Tnrc18		Fads2
Stac	Dbn1	Nkain1	Itga1		Pi15	Plin2	C1ra		Tpcn1
Timm9	Mcm5	Rasa1	Bicc1		Adamts12	Slc29a1	Phactr1		Rasa3
	Ch25h	Itgb3	Cthrc1		Cenpn	Ttll7	Gpc3		Serpine1
	Acta1	Pogk	Gli2		Itm2a	Gclc	Dact1		Pde4b
	Slc6a9	Btbd11	Arhgap20		Mfap2	Cast	Col12a1		Fam101b
	P4ha3	Pcdh19	Jdp2		Hoxb8	Thnsl1	Ablim1		Ssc5d
	Il1rl2	Fam134b	Adm		Tmem132a	Frzb	Zfp521		Pitx1
	Ctsk	Chic1	Adam23		Apod	Tnfaip2	Npr3		Ezh2
	Kcnj15	Nudt4	Spats2l		Cyr61	Pak1	Ggt7		Srf
	Zfp57	Polr3g	Fam13c		Syde1	Akr1b8	Ramp1		4931406P16Rik
	Tfpi	Sema3c	Fgfr2		Smtn	Fpgt	Snai1		Angptl4
	Meis2	Mtap	Lmo7		Rnf122	Rnf11	Sparc		Sema5a
	Fst	Iqgap1	LOC102632538		Psip1	Fam110c	Adh7		Mdc1
	Igfbp5	Ctsh	Tbxa2r		Prss23	Egr3	40787		Tyms
	Csrnp1	Dock5	Wisp2		Rerg	Slc30a4	Cntrob		Chsy3
	Mad2l1	Rai14	Adamtsl3		C2cd2	Cgnl1	Tmtc2		Lima1
	Irx5	Prkca	Id3		Gadd45g	Nptx1	H2afy2		Ctnnd1
	Cdh3	Ctnnal1	Gstm2		Antxr1	Sox5	1500015O10Rik		Adam9
	Emx2	Znrf2	Dner		Gjb2	Jam2	Lmcd1		Hells
	Nr4a1	Ttc9	Sorbs1		Gadd45b	Ugt1a7c	Rarres2		Gjc1
	Dtl	2310030G06Rik	Gdf10		Cdkn1c	Mcpt8	Nova1		Zfc3h1
	Epha4	Smim3	Loxl2		Zfp36l1	Mamdc2	Ddr1		Ston1
	Jag1	Syk	Kcnk2		Rbpms	Gpd2	Eya4		Arhgap11a
	Arhgap42	Tiam2	Cpxm1		Hoxb9	Cd34	P2ry6		Sik1
	Mmp2	Plin2	Plekho1		Irx1	Capg	Fuz		Pir
	Gas6	Slc29a1	Mxd3		Ccnf	Arntl	Lsp1		Sim2
	Nnmt	Ttll7	Kcne4		Gpr176	Gcnt4	Cdc42ep3		Wee1
	Flrt2	Gclc	Ldb2		Man1c1	Fnbp1l	Slc1a5		Fzd6
	AA414768	Cast	Ada		Cdc45	Tmem74	Ppap2a		Pld1
	Ccne1	Thnsl1	Epyc		Tgfb1i1	Myo5a	Wtip		Irgm1
	F2r	Frzb	Map2		Tnc	Car8	Tln2		Thbs3
	Dusp1	Tnfaip2	Gstt1		Aldh1l2	D1Ertd622e	Ogn		Nupr1
	Col4a2	Pak1	Nrbp2		Fbln7	Chst1	Fstl1		Gmnn
	Srpx2	Car12	Zic1		Ptn	Ugt1a6a	Cdkn1b		Lgals9
	Serping1	Serpine2	Siglecg		Btg2	Acsl4	Adamts1		Fibin
	Pcdh18	Akr1b8	Fat4		Rnf128	Tnfrsf22	Mylip		Plscr2
	Pygb	Fpgt	Fbn1		AW551984	Cacnb2	Sgce		Hmmr
	Pck2	Rnf11	Aspn		Pxdn	Gyk	Ntf3		Cdca2
	Fos	Fam110c	Col8a1		Fam43a	Las1l	Tmem26		Ect2
	Plekhg2	Egr3	Abat		Col5a1	Apbb1ip	Slc24a3		Sorbs2
	Dmpk	Slc30a4	Akap12		Apobr	Rbpj	Rasl11a		Pola1
	C1qtnf3	Cgnl1	Adh1		Cenpk	Sms	Loxl1		Diap3
	Cenpq	Nptx1	Sncaip		Tmem86a	Plxna2	Palld		Pde3a
	Chd3	Mapk13	Fam46a		Tgfbi	D630045J12Rik	Ddah2		Zim1
	Zyx	Sox5	Tox		Ckap2	Sh3kbp1	Idh2		Cdca5
	Sertad4	Jam2	Stk40		Nedd9	Clcn5	Cnksr3		Ccnb1
	LOC102632538	Ugt1a7c	Fmod		Islr	Synj2	Wwc1		Mastl
	Zfp36	Mcpt8	Dlc1		Nkain4	Oaf	Pdzd4		Auts2
	Zwilch	Mamdc2	Pcdh18		Mtbp	Prkaa1	Agtr1a		Gcnt2
	Gstm2	Gpd2	Figf		Actg2	Ngf	Hspa2		Nr4a3
	Serpinb6c	Cd34	Efs		Pde1a	Man2a1	Ndnf		Trip13
	Adamts10	Capg	Actc1		Mthfd2	Rnf217	Klf2		Ska3
	Grem2	Akr1c18	Csrp1		Filip1l	Carhsp1	Fzd1		Mbnl3
	Pi15	Arntl	Hoxb5os		Sorbs1	Mertk	Cdon		Map3k7cl
	Adamts12	Gcnt4	Ebf1		Pappa	Dusp6	Fzd2		Camk4
	Zdhhc2	Fnbp1l	Tnmd		Id4	Fmn1	Reck		Ccl11
	Cenpn	Tmem74	Cxcl5		Col1a2	Qpct	Map4k3		Rab38
	Itm2a	Myo5a	Pgm5		Vcl	St6gal1	Foxp2		Crybg3
	Mfap2	Car8	Mmp14		Sfrp2	Klhdc8a	Fam193b		Col28a1
	Hoxb8	D1Ertd622e	Mylk		Ttc28	St3gal1	A230050P20Rik		Lin9
	Tmem132a	Chst1	Apod		Podxl2	Kcnn4	Nuak1		Hoxc4
	Apod	S100a6	Maml2		Col1a1	Ptprg	Rspo2		Gm22
	Cyr61	Ugt1a6a	Vasn		Cmtm3	Ahi1	Mest		Il6
	Syde1	Acsl4	Ckap2l		Arid5b	Cdk6	Sh3rf3		Spdl1
	Kif1a	Tnfrsf22	C1qtnf2		Galnt18	Cst6	Kif7		Slc4a4
	Smtn	Prps2	Ctla2a		Pou6f1	Epha2	Fzd8		Itpr2
	Mex3a	Cacnb2	Tshz2		Rhoj	Igf2r	Fabp5		Il34
	Rnf122	Gyk	Rgs4		Gngt2	Rgag4	Mrgprf
	Col2a1	Las1l	Pag1		Cacna1g	Fam49a	Osr2
	Atp10a	Apbb1ip	Tnrc18		Trib3	Trib2	Nfix
	Psip1	Rbpj	C1ra		Tgfbr2	Ascc3	Galnt13
	Prss23	Sms	Dio3		Lims2	Ap1s2	Erg
	Wdhd1	Plxna2	Phactr1		Fam180a	Ptp4a2	Il1r1
	Rerg	D630045J12Rik	Aurkb		Fbln1	BC100451	Smad6
	Kazn	Sh3kbp1	Fam43a		Scpep1	Tgfa	Acot2
	Serpinb6b	Clcn5	Dlgap5		Dmd	Fxyd5	C1qtnf6
	C2cd2	Synj2	Rhoj		Tshz2	Cyp2j6	Ostn
	Trim59	Oaf	Gpc3		Sema3b	Arhgef5	Hopx
	Vcan	Prkaa1	Dact1		Igfbp2	Ctsb	Atg16l2
	Fam20a	Epb4.1l1	F3		Synpo	Diap2	Tnfaip6
	Tns1	Ngf	Ncapd2		Figf	Alcam	Prickle1
	Gadd45g	Man2a1	Fbln7		Cnrip1	Fam171b	Palm2
	Antxr1	Rnf217	Cacna1g		Nuf2	Arl4c	Ndufa4l2
	Tshz3	Myzap	Col12a1		Kif11	Tnfrsf23	Slit3
	Gjb2	Carhsp1	Spc24		Mki67	Tead4	Lifr
	Chaf1a	Mertk	Ctnna2		Kcne4	Gss	Mkl1
	Stbd1	Dusp6	Atp2b4		Kif4	Itga3	Dennd4a
	Gadd45b	Fmn1	Slc7a5		Plk1	Fmnl3	Tgfb2
	Bcat1	Qpct	AW551984		Ptprz1	Timp1	Osmr
	Adam19	St6gal1	Lig1		Ncapg	Plekha5	Nek6
	Ptprf	Klhdc8a	Ablim1		Bub1	Taf4b	Twist1
	Cdkn1c	St3gal1	Zfp521		Ncapg2	Spred2	Zcchc5
	Zfp36l1	Kcnn4	Mki67		Pgm5	Il11	Mtus1
	Meis1	Ptprg	Npr3		Kif23	Tac1	Col8a2
	Dock9	Ahi1	Chaf1b		Kif2c	Tuba4a	Mcm2
	Rbpms	Cdk6	Ggt7		Spag5	Adam8	Vgll4
	Hoxb9	Cst6	Ramp1		Knstrn	Etnk1	Smarca1
	Gab2	Epha2	Prss23		Pbk	Cdr2	Clk2
	Irx1	Igf2r	Snai1		Dlgap5	Ica1	Adra1b
	Ccnf	Rgag4	Sparc		Kif20b	Rgmb	Fgf13
	Cyp1b1	Fam49a	Adh7		Clca3a1	Sgcd	Gucy1b3
	Gpr176	Trib2	Tmem86a		Plcl1	Hmga2	Zfp503
	Htr1b	Ascc3	40787		Melk	Lrpprc	Rnd3
	Upk1b	Ap1s2	Spag5		Bub1b	Fnip2	Unk
	Col16a1	Ptp4a2	Cntrob		Shcbp1	Syt17	C1s1
	Man1c1	BC100451	Tmtc2		Ckap2l	Abl2	Dhrs7
	Itgbl1	Tgfa	H2afy2		Aurkb	D030056L22Rik	P4htm
	Irx3	Fxyd5	Trib3		Ndc80	Dusp10	Oat
	H1fx	Cyp2j6	1500015O10Rik		Prr11	Abr	Kdm6b
	Cdc45	Arhgef5	Lmcd1		Slfn9	Il7	Prss35
	Gpr126	Ctsb	Rad51ap1		Ctnna2	Mitf	Atoh8
	Jph2	Diap2	Rarres2		Nusap1	Etv5	Herpud1
	Tgfb1i1	Alcam	Nova1		Fam64a	Fez1	Nsg1
	Tnc	Vav3	Mcm5		Fignl1	Tnfrsf21	Hmgb1
	Aldh1l2	Fam171b	Ddr1		Fxyd6	Rnf213	Rcan2
	Asns	Arl4c	Eya4		Clspn	Itpr3	Eya1
	Fbln7	Tnfrsf23	Tk1		Ercc6l	Celf4	Rgma
	Mrc2	Tead4	P2ry6		Fam83d	Lrig1	Hmgn3
	Fermt2	Gss	Fuz		Rad51ap1	Grin3a	Plcb4
	Ptn	Itga3	Lsp1		Mxd3	Ccng1	Pdia5
	Btg2	Fmnl3	Plcl1		Mylk	Slc25a37	Kank1
	Cebpd	Timp1	Mcm3		Siglecg	Rfk	Fbxo10
	Prkab2	Plekha5	Cdc42ep3		Hoxc5	Arhgdib	Fbxl12
	Col6a1	Taf4b	Col27a1		Kif22	Iffo2	Arap1
	Tubb3	Spred2	Cnrip1		Zic1	Mrps6	Plat
	Ugcg	Il11	Slc1a5		Alx4	Ccnd1	Sema3f
	Rnf128	Tac1	Dpt		Crispld2	Agtr2	Lama2
	Hoxb7	Tuba4a	Ppap2a		En1	Tmem40	Rbmx
	AW551984	Adam8	Wtip		Adamts6	Zwint	Tmem150a
	Pxdn	Etnk1	Tln2		Sgol1	Ccdc88a	Traf5
	Cdk2	Cdr2	Clspn		Adh1	Prdx1	Sspn
	Rpl39l	Ccbe1	Ogn		Vat1l	Eps15	Nexn
	Slc5a7	Ica1	Fstl1		Ccnb2	Msi2	Lum
	Ankrd1	Rgmb	Cdkn1b		Ptger4	Pdgfra	Pofut2
	Fam43a	Sgcd	Adamts1		Hoxc9	Pla2g4a	Lamc1
	Tmem260	Hmga2	Mylip		Slc43a3	Slc23a2	Parm1
	Col5a1	Lrpprc	Itm2a		Hoxb5os	Slc14a1	Tubb2a
	Akap13	Fnip2	Gadd45g		Dner	Ptgs2	Fzd4
	Apobr	Syt17	Pbk		Cep55	Man1a	Myl12a
	Cenpk	Abl2	Sgce		Hoxb2	Msn	Sorcs2
	Tmem86a	D030056L22Rik	Sfrp2		Cdc6	Stmn2	Hspa1b
	Tgfbi	Dusp10	Ntf3		Spc24	Agfg1	Snx7
	BC028528	Abr	Tmem26		Rnf157	Adssl1	Acvrl1
	Ckap2	Rab3b	Slc24a3		Sfrp4	Dusp18	Tyrobp
	Ptgis	Il7	Rasl11a		C1ql3	Dtnb	Nynrin
	Hes1	Mitf	Loxl1		Cdkn3	Ugt1a6b	Cemip
	D8Ertd82e	Etv5	Hoxb2		Gli2	4930402H24Rik	Mex3b
	Jund	Fez1	Palld		Ror1	Grpel2	Gxylt2
	Nedd9	Tnfrsf21	Ddah2		Tbxa2r	Tnfaip8	Dgat2
	Igfbp7	Rnf213	Il1rl2		Atp2b4	Mgea5	Arhgef25
	Islr	Itpr3	Idh2		Hoxb3	Gm14680	Lrig3
	Nkain4	Celf4	Cnksr3		Cenpm	Slc25a30	Gdf6
	Pde10a	Lrig1	Wwc1		Tnnt2	Pitpna	Svil
	Olfml2b	Grin3a	Pdzd4		Avpr1a	Ipo7	Rgcc
	Mtbp	Ccng1	Agtr1a		Adm2	Ncs1	3632451O06Rik
	Actg2	Slc25a37	Hspa2		Actc1	Rgs2	Pold1
	Pde1a	Rfk	Hoxc8		Vdr	Nuak2	Afap1
	Mthfd2	Dpy19l1	Ndnf		Enpep	Alg2	Tmem229b
	Filip1l	Arhgdib	Fst		Col27a1	Gm29808	Cep57l1
	Nid1	Iffo2	Cadm3		Clec11a	Adss	Sec16b
	Mmp23	Cpm	Serping1		Edn1	Eps8	Cav1
	Arhgap31	Mrps6	Klf2			Klk8	Irf1
	Sfxn3	Ccnd1	Uhrf1			Baiap2l1	Pde5a
	Efna3	Agtr2	Lmnb1			Bcar3	Bcl3
	Sorbs1	Spint2	Pcsk5			Tor4a	Bdh2
	Aqp5	Tmem40	Fzd1			Dusp14	Dnmt3a
	Pappa	Zwint	Cdon			Calm1	Runx1t1
	Tmem37	Ccdc88a	Hoxb3			Stk38l	Unc93b1
	Id4	Prdx1	Nusap1			Gas7	Col5a2
	Col6a2	Eps15	Prc1			Aig1	Marcks
	Col1a2	Msi2	Zfp36l1			Vcpkmt	Per1
	Mab21l1	Pdgfra	Podxl2			Pcgf5	Tmem109
	Cpa6	Pla2g4a	Fzd2			Eml1	Rspo3
	Fads2	Slc23a2	Reck			Naa25	Hoxb6
	Vcl	F11r	Map4k3			Rb1	Syndig1
	Tpcn1	Slc14a1	Foxp2			Mocos	Grb10
	Rasa3	Ptgs2	Fam193b			Mbnl3	Maob
	Serpine1	Man1a	A230050P20Rik			Nav1	Skp2
	Pde4b	Msn	Nuak1			Tbx18	Tle2
	Fam101b	Stmn2	Rspo2			Cers2	Tgfbr3
	Sfrp2	Agfg1	Mest			Hbegf	Pcdhga6
	Ssc5d	Adssl1	Col1a1			Mtm1	Plekhf1
	Ttc28	Dusp18	Kif11			Mars2	Sh3bp5l
	Pitx1	Dtnb	Sh3rf3			Gch1	Lrrc75a
	Podxl2	Ugt1a6b	Scpep1			Kdsr	Smarca2
	Ezh2	4930402H24Rik	Kif7			Nt5dc3	Pawr
	Srf	Grpel2	Fzd8			Ccdc3	Tpcn2
	4931406P16Rik	Tnfaip8	Fabp5			Bean1	Galnt9
	Angptl4	Mgea5	2810417H13Rik			Ehd4	Tlcd2
	Col1a1	Gm14680	Arid5b			Tuft1	Tsc22d2
	Cmtm3	Slc25a30	Mrgprf			Ntrk2	Ndrg1
	Sema5a	Pitpna	Avpr1a			Fbxo28	Pcdhga5
	Mdc1	Ipo7	Osr2			Flt4	Mis18a
	Arid5b	Cd24a	Gpx3			Kif2a	Gtpbp6
	Tyms	Ncs1	Nfix			Usp24	Cnn2
	Chsy3	Rgs2	Melk			Fbxo33	Abtb1
	Lima1	Nuak2	Galnt13			Tlr4	Hdac7
	Galnt18	Tdrd7	Erg			Chac2	Fgfrl1
	Ctnnd1	Alg2	Birc5			Ept1	Prpf40b
	Pou6f1	Gm29808	Il1r1			Zfp704	Ppp1r3c
	Rhoj	Adss	Smad6			Tmem200a	Znf512b
	Gngt2	Eps8	Hoxc5			Tusc3	Celf2
	Adam9	Klk8	Acot2			Spry4	2700081O15Rik
	Cacna1g	Baiap2l1	Chac1			Usp27x	Pccb
	Trib3	Bcar3	Mfap2			Zadh2	Cbx6
	Hells	Tor4a	C1qtnf6			Aven	Add3
	Gjc1	Dusp14	Ostn			Spcs3	Apol6
	Tgfbr2	Calm1	Tenm3			Arf6	Ddit4
	Zfc3h1	Stk38l	Hopx			Smoc2	Nmral1
	Lims2	Gas7	Atg16l2			Gsto1	Miip
	Ston1	Aig1	Col1a2			Ogfrl1	Grik3
	Fam180a	Vcpkmt	Hoxc6			Dhrs9	Hexim1
	Fbln1	Pcgf5	Tnfaip6			Neo1	Tpm1
	Arhgap11a	Eml1	Prickle1			Itih2	Zfp13
	Scpep1	Naa25	Palm2			Eif2b3	Rassf6
	Sik1	Rb1	Ccna2			Nr2f2	Atf4
	Pir	Mocos	Shcbp1			Tspan6	Lrrn3
	Sim2	Mbnl3	Ch25h			Irgm1	Clasrp
	Wee1	Nav1	Ndufa4l2			Atic	Pygo1
	Dmd	Tbx18	Slit3			S100a10	Ubtf
	Fzd6	Cers2	Lifr			Plin4	Lypd1
	Tshz2	Hbegf	Mkl1			Ptgr1	Syne3
	Pld1	Ass1	Adm2			Ppap2c	Zfp821
	Sema3b	Mtm1	Dennd4a			Hapln1	Prkd1
	Irgm1	Mars2	Tgfb2			Lrrc8c	Stk11ip
	Thbs3	Gch1	Bub1			Procr	Nxn
	Igfbp2	Kdsr	Etl4			Serpinb8	Ankrd29
	Nupr1	Nt5dc3	Osmr			Akirin1	Pcdhb17
	Gmnn	Ccdc3	Scarf2			Slc16a1	Yif1b
	Lgals9	Bean1	Cenpm			Tjp2	Cdkn2c
	Synpo	Ehd4	Nek6			Uhmk1	Tceal3
	Fibin	Ppm1l	Slc43a3			Rabgap1l	Itsn1
	Figf	Tuft1	Twist1			Sgpl1	Ccdc82
	Plscr2	Ntrk2	Zcchc5			Vip	Fen1
	Cnrip1	Fbxo28	Cmtm3			Crabp2	Tmem261
	Nuf2	Flt4	Tcf19			Vnn1	Chrdl1
	Kif11	Kif2a	Fbxo32			Wnk1	Lmo4
	Mki67	Usp24	Plac8			Gnptab	S1pr3
	Kcne4	Fbxo33	Mtus1			Tnfrsf10b	Ednra
	Hmmr	Tlr4	Jag1			Nap1l1	Plekhg5
	Kif4	Chac2	Ndc80			Svip	Cap2
	Plk1	Ept1	Col8a2			Tgif1	Ccdc80
	Ptprz1	Zfp704	Cyr61			Errfi1	Cav3
	Ncapg	Tmem200a	Pygb			Pdgfc	Tbl2
	Bub1	Tusc3	Mcm2			Pik3cb	Hgf
	Ncapg2	Spry4	Flt1			Clmp	Mid2
	Pgm5	Usp27x	Vgll4			Igfbp4	Il17d
	Kif23	Zadh2	Smarca1			Zcchc2	Pde4d
	Kif2c	Aven	Clk2			Klra4	Clu
	Spag5	Spcs3	Plk1			Ppp2r2a	Jazf1
	Knstrn	Arf6	Adra1b			Mb21d2	Hirip3
	Pbk	Smoc2	Fgf13			Abcg2	Mtss1l
	Dlgap5	Gsto1	Rbp1			Mdm2	Pcdhga8
	Kif20b	Ogfrl1	Gucy1b3			Rnf149	Irs1
	Clca3a1	Dhrs9	Syde1			Slc39a6	Gpsm2
	Plcl1	Neo1	Zfp503			Ddhd1	Ngfrap1
	Melk	Itih2	Nuf2			Wdr12	Dclk1
	Bub1b	Eif2b3	Rnd3			Rbpms2	Fhl1
	Shcbp1	Nr2f2	Wisp1			Gja1	S1pr1
	Ckap2l	Tspan6	Unk			BC022687	Zbtb8a
	Aurkb	Irgm1	Kif4			Skil	Setbp1
	Ndc80	Atic	Vcl			Htr2a	Plcxd2
	Prr11	S100a10	C1s1			Ago3	Apitd1
	Slfn9	Plin4	Dhrs7			Otud4	Nrk
	Ctnna2	Ptgr1	P4htm			Asap2	Pcsk2
	Cdca2	Ppap2c	Oat			Eps8l2	Cbx4
	Nusap1	Hapln1	Emx2			Rcan1	H2afv
	Fam64a	Lrrc8c	Kdm6b			Osbpl9	C1qtnf1
	Fignl1	Procr	Prss35			Efemp1	Ptpn13
	Ect2	Serpinb8	Atoh8			Chchd4	Fscn1
	Fxyd6	Akirin1	Epha4			Tnfrsf1b	Nfatc4
	Clspn	Slc16a1	Herpud1			Chmp4c	Cd248
	Ercc6l	Aim1	Kif2c			Sppl2a	Irs2
	Fam83d	Tjp2	Nsg1			Fgd6	Nt5dc2
	Rad51ap1	Uhmk1	Hmgb1			Igtp	Pcif1
	Mxd3	Rabgap1l	Rcan2			Ifih1	Dxo
	Mylk	Sgpl1	Fbxo5			Prg4	Adamts3
	Siglecg	Vip	Adamts10			Tatdn2	Irx2
	Hoxc5	Crabp2	Heg1			Arhgap22	Dtx3
	Sorbs2	Vnn1	Eya1			Nras	Creld1
	Kif22	Wnk1	Rgma			Cx3cl1	Clcf1
	Pola1	Gnptab	Hmgn3			Amotl1	Zfp354c
	Diap3	Tnfrsf10b	Top2a			Eif2ak2	Vangl2
	Zic1	Nap1l1	Plcb4			Gemin5	Evl
	Alx4	Svip	Pdia5			Nckap1	Palmd
	Pde3a	Tgif1	Kank1			Eea1	Chfr
	Crispld2	Errfi1	Fbxo10			Ftsj3	Cd68
	En1	Pdgfc	Fbxl12			Stk24	Ciart
	Adamts6	Pik3cb	Ccne2			P3h2	Mtss1
	Sgol1	Clmp	Arap1			Psmd5	Fbxl7
	Adh1	Igfbp4	Plat			Vps26a	Fbxw17
	Vat1l	Zcchc2	Igfbp5			Aida	Itga9
	Ccnb2	Klra4	Sema3f			Arf3	Dkk3
	Ptger4	Ppp2r2a	Lama2			Tjp1	Maged2
	Hoxc9	Mb21d2	Rbmx			Rab31	Zcchc3
	Slc43a3	Abcg2	Tmem150a			Ttc13	Pole2
	Zim1	Mdm2	Mthfd2			Cryab	Rab30
	Cdca5	Rnf149	Traf5			Cd55	Nell2
	Ccnb1	Slc39a6	Sspn			Hspd1	Hey1
	Hoxb5os	Ddhd1	Nexn			Mpp1	Itga11
	Dner	Wdr12	Ckap2			Ddx21	Chkb
	Mastl	Rbpms2	Lum			Dnaja4	Rpa2
	Cep55	Gja1	Pofut2			LOC102640024	St3gal5
	Hoxb2	BC022687	Lamc1			Rassf5	Fkbp7
	Cdc6	Skil	Parm1			Cblb	Tmem64
	Spc24	Htr2a	Tubb2a			Aftph	Gpc2
	Rnf157	Ago3	Rrm1			Lrp11	Adamtsl4
	Sfrp4	Otud4	Fzd4			Gata3	Tgfb3
	Auts2	Asap2	Myl12a			Gbe1	Kctd10
	C1ql3	Eps8l2	Sorcs2			Pwp2	Plekhh3
	Cdkn3	Rcan1	Hspa1b			Ano3	Szt2
	Gli2	Osbpl9	Snx7			Fam171a1	Tpm2
	Ror1	Efemp1	Acvrl1			Tmem209	Tead3
	Gcnt2	Chchd4	Tyrobp			Gpr85	Mn1
	Nr4a3	Tnfrsf1b	Kif22			Slc20a2	Hpgd
	Trip13	Chmp4c	Nynrin			Memo1	Angptl6
	Tbxa2r	Sppl2a	Cemip			Rtn4	Fam107b
	Ska3	Fgd6	Adamts6			Kif3b	Gem
	Atp2b4	Igtp	Mex3b			Otud7b	Rhobtb1
	Hoxb3	Ifih1	Pappa			Reep3	Csgalnact1
	Mbnl3	Prg4	Gxylt2			Itih5	Me3
	Map3k7cl	Tatdn2	Dgat2			38961	Adra1d
	Camk4	Arhgap22	Slfn9			Ap3m1	Col4a5
	Ccl11	Nras	Arhgef25			Pcdh7	Sat2
	Rab38	Cx3cl1	Lrig3			Edil3	Gpx7
	Cenpm	Amotl1	Gjb2			I830127L07Rik	Bbc3
	Tnnt2	Eif2ak2	Gdf6			Cetn4	B3gnt9
	Crybg3	Gemin5	Igfbp6			Col6a3	Ehbp1
	Avpr1a	Nckap1	Lpl			Gemin4	Pth1r
	Adm2	Eea1	Svil			Slurp1	Socs1
	Col28a1	Ftsj3	Ncaph			Gatad1	Fam150a
	Actc1	Stk24	Hoxb8			Rnf141	Atxn1
	Lin9	P3h2	Rgcc			Cmtr1	Cpz
	Vdr	Psmd5	3632451O06Rik			Akr1b10	Cacna1h
	Enpep	Vps26a	Vat1l			Itpripl2	Pdp1
	Hoxc4	Aida	Prim1			Tacc2	Ammecr1
	Col27a1	Arf3	Pold1			Exoc2	Lars2
	Clec11a	Tjp1	Afap1			Sacs	Cdkn2d
	Gm22	Rab31	Tmem229b			Fgf10	Tpst1
	Il6	Ttc13	Cep57l1			Slc6a8	Scrn1
	Spdl1	Cryab	Sec16b			Ctps2	E130308A19Rik
	Edn1	Cd55	Cav1			Atrn	Sh3gl1
	Slc4a4	Snapc1	Irf1			Fhdc1	Cys1
	Itpr2	Hspd1	Pde5a			Tmsb4x	Leng8
	Il34	Mpp1	Bcl3			Kif3c	Dot1l
		Ddx21	Cdca3			Hsd17b12	Arid5a
		Dnaja4	Foxm1			Tpd52l1	Il15ra
		LOC102640024	Bdh2			Mitd1	Slc1a4
		Rassf5	Dnmt3a			Gpr137b	Dennd1a
		Cblb	Runx1t1			Timp2	Fam195b
		Aftph	Unc93b1			Atp6ap2	Anks3
		Lrp11	Pi15			Snx9	Ifitm1
		Gata3	Col5a2			Vamp4	Psmd9
		Gbe1	Marcks			Gramd4	Mmp11
		Pwp2	Per1			Slc25a13	Gpc4
		Ano3	Tmem109			Hspa4	6430548M08Rik
		Fam171a1	Kif20b			Elovl7	Cachd1
		Tmem209	Rspo3			Etv4	Kirrel
		Gpr85	Hoxb6			Tarsl2	Nagk
		Slc20a2	Syndig1			Rps6ka3	Echdc2
		Memo1	Grb10			Trim2	Ppic
		Rtn4	Maob			Tmppe	Wasf1
		Kif3b	Tnnt2			Tmem19	B3galt1
		Otud7b	Skp2			AI607873	Chst7
		Reep3	Clec11a			Tceb1	Impa2
		Msx2	Tle2			S100b	Pkia
		Itih5	Tgfbr3			Ube2r2	Sesn2
		38961	Pcdhga6			Dgka	Siva1
		Ap3m1	Plekhf1			Kif1b	Ets2
		Pcdh7	Sh3bp5l			Lypd6	Wnt16
		Edil3	Plk4			Pigw	Pcna
		I830127L07Rik	Rbpms			Pbp2	H6pd
		Cetn4	Sema3b			Zfpm2	Nle1
		Col6a3	Lrrc75a			Cdkl2	Nlrx1
		Gemin4	Smarca2			Dhx40	Myd88
		Slurp1	Tnc			Tmem199	Lysmd4
		Gatad1	Ccnb2			D930015E06Rik	Gdf15
		Rnf141	Pawr			5430435G22Rik	Rab40b
		Cmtr1	Tpcn2			Sfxn1	Ppox
		Akr1b10	Galnt9			Mast4	Krtcap2
		Itpripl2	Tlcd2			Itgb8	Casp12
		Tacc2	Mmp2			Trim24	Sbno2
		Exoc2	Tgfb1i1			Ephx2	Fam46b
		Sacs	Tsc22d2			Phf11d	Nptx2
		Fgf10	Nkain4			Bend5	Sirt4
		Slc6a8	Ndrg1			Impa1	Osgin1
		Ctps2	Pcdhga5			Axl	Asap3
		Atrn	Mis18a			Bcl2l11	Il11ra1
		Fhdc1	F2r			C1galt1	Maml1
		Tmsb4x	Gtpbp6			Tuba1c	Casp7
		Kif3c	Cnn2			Stk10	Trmu
		Hsd17b12	Abtb1			G6pdx	Plekho2
		Tpd52l1	Hdac7			Usp18	Zfp579
		Mitd1	Fgfrl1			Nfatc1	Cdh11
		Gpr137b	Prpf40b			Mrpl19	Nod1
		Timp2	Ppp1r3c			Krt19	Cbx8
		Atp6ap2	Lrrc15			Net1	Rsrp1
		Snx9	Znf512b			Pnpt1	Stat5b
		Vamp4	Celf2			Stau2	Slc16a2
		Gramd4	Prr11			Timm8a1	Rccd1
		Slc25a13	Kif23			Pxdc1	Olfml3
		Hspa4	2700081O15Rik			Bcr	Slc7a2
		Elovl7	Pccb			Hmga1-rs1	Csf2ra
		Etv4	Vdr			Akt3	Rpl10a
		Tarsl2	Cbx6			Dynap	Pknox2
		Rps6ka3	Add3			Itga2	Gli3
		Trim2	Apol6			Galnt3	2810428I15Rik
		Tmppe	Shox2			Sh2d1b1	Renbp
		Tmem19	Ddit4			Lgr6	Tmed1
		AI607873	Nmral1			Gja3	Kptn
		Tceb1	Miip			Dsp	B4galt4
		S100b	Rnf122			Unc5d	Rbms3
		Ube2r2	Hoxb9			Ralyl	Nenf
		Dgka	Grik3			Cyb561	Prrx2
		Kif1b	Tpx2			Prl3d2	Hdac10
		Lypd6	Hexim1			Lancl3	Lamb2
		Pigw	Tpm1			Plek2	Cnpy2
		Pbp2	Zfp13			Thrb	Tle3
		Zfpm2	Cdc45			Fam78b	BC029214
		Cdkl2	Ttc28			Mlph	Lphn2
		Sult4a1	Rassf6			Adcyap1	Tgm2
		Dhx40	Atf4			Havcr2	Adamts9
		Tmem199	Lrrn3			Dmp1	Dcn
		D930015E06Rik	Clasrp			Megf10	Cers4
		Gpnmb	Pygo1			Igsf11	Begain
		5430435G22Rik	Ubtf			Btc	Zfp651
		Sfxn1	Lypd1			Chrna1	Gpsm1
		Mast4	Syne3			Krt18	Zhx1
		Itgb8	Tgfbr2			Wdr72	Il17rc
		Trim24	Zfp821			Chrm3	Ednrb
		Ephx2	Prkd1			Cdhr1	H1f0
		Phf11d	Antxr1			Gsap	Hdac4
		Bend5	Plekhg2			A630033H20Rik	Farp2
		Impa1	Csrnp1			Hmgcll1	Pcdh10
		Axl	Stk11ip			Ngef	Parp1
		Bcl2l11	Nxn			Shc4	Ssr2
		C1galt1	Sprr2k			Crct1	Lrp4
		Tuba1c	Ankrd29			Ivl	Pik3r1
		Angptl7	Pcdhb17			Vwc2	Tmem88
		Stk10	Yif1b			Blnk	Cntln
		G6pdx	Cdkn2c			Cutal
		Usp18	Tceal3			Rgs6
		Nfatc1	Itsn1			Cytl1
		Mrpl19	Ccdc82			Lef1
		Krt19	Fen1			Gsta3
		Net1	Tmem261			Tbc1d8
		Pnpt1	Chrdl1			Sox11
		Stau2	Lmo4			Upp1
		Timm8a1	Irx1			Adam22
		Pxdc1	Galnt18			Dusp9
		Bcr	Col5a1			9930111J21Rik1
		Hmga1-rs1	S1pr3			Scn3b
		Akt3	Ednra			Ubash3b
		Dynap	Plekhg5			Fetub
		Itga2	Cap2			Prune2
		Galnt3	Ccdc80			Xk
		Sh2d1b1	Atad2			Depdc7
		1700012B09Rik	Fbln1			Tnfsf18
		Lgr6	Cav3			Prl3d3
		Ptchd1	Tbl2			Rhbdl2
		Gja3	Hgf			Lamc2
		Tmem179	Mid2			Fam81a
		Dsp	Cenpa			Adcyap1r1
		Unc5d	Il17d			Cxcr6
		Ralyl	Pde4d			Kcnj2
		Cyb561	Clu			Plcg2
		Prl3d2	Kif20a			Six4
		Lancl3	Jazf1			Itgb4
		Plek2	Hirip3			Fabp7
		Thrb	Mtss1l			Asb5
		Fam78b	Pcdhga8			Gm4070
		Mlph	Irs1			Slc6a15
		Adcyap1	Gpsm2			Fam181b
		Havcr2	Ngfrap1			Syngr1
		Dmp1	Hoxc9			Garnl3
		Megf10	Dclk1			Ace
		Igsf11	Fhl1			Hectd2
		Btc	Fam180a			F5
		Chrna1	S1pr1			Rab15
		Krt18	Zbtb8a			Klrg2
		Wdr72	Filip1l			Cadm4
		Chrm3	Setbp1			Fam199x
		Cdhr1	Cdk1			Arhgap36
		Elavl2	Plcxd2
		Gsap	Apitd1
		A630033H20Rik	Nrk
		Hmgcll1	Pcsk2
		Ngef	Cbx4
		Shc4	Fam64a
		Crct1	H2afv
		Ivl	C1qtnf1
		Vwc2	Ptpn13
		Blnk	Grem2
		Cutal	Fscn1
		Synm	Nfatc4
		Rgs6	Ercc6l
		Mdga2	Cd248
		Cytl1	Ptger4
		Lef1	Irs2
		Gsta3	Pde1a
		Tbc1d8	Nt5dc2
		A230065H16Rik	Incenp
		Sox11	Pcif1
		Upp1	Pou6f1
		Adam22	Smtn
		Dusp9	Dxo
		9930111J21Rik1	Adamts3
		Scn3b	Irx2
		Pdzd2	Rad51
		Ubash3b	Dtx3
		Fetub	Creld1
		Map2k6	Clcf1
		Prune2	Ncapg2
		Xk	Zfp354c
		Depdc7	Vangl2
		Tnfsf18	Evl
		Prl3d3	Palmd
		Rhbdl2	Chfr
		Lamc2	Chd3
		Fam81a	Cd68
		Adcyap1r1	Ciart
		Cxcr6	Mtss1
		Tacr1	Fbxl7
		Kcnj2	Fbxw17
		Plcg2	Itga9
		Six4	C2cd2
		Itgb4	Dkk3
		Fabp7	Maged2
		Asb5	Zcchc3
		Gm4070	Cenpq
		Slc6a15	Pole2
		Fam181b	C1ql3
		Syngr1	Rab30
		Garnl3	Enpep
		Ace	Dmd
		Hectd2	Nell2
		Notum	Hey1
		F5	Itga11
		Rab15	Chkb
		Klrg2	Rpa2
		Cadm4	St3gal5
		Ube2cbp	Fkbp7
		Fam199x	Tmem64
		Arhgap36	Gpc2
			Fam83d
			Arhgap42
			Adamtsl4
			Tgfb3
			Kctd10
			Plekhh3
			Zfp36
			Pxdn
			Szt2
			Tpm2
			Cenpn
			Tead3
			Mn1
			Hpgd
			Gngt2
			Angptl6
			Fam107b
			Gem
			Rhobtb1
			Csgalnact1
			Me3
			Adra1d
			Col4a5
			Sat2
			Gpx7
			Bbc3
			B3gnt9
			Ehbp1
			Pth1r
			Fignl1
			Socs1
			Fam150a
			Ncapg
			Atxn1
			Cpz
			Cacna1h
			Pdp1
			Ammecr1
			Lars2
			Cdkn2d
			Cenpk
			Tpst1
			Scrn1
			Cep55
			Edn1
			Gpr176
			E130308A19Rik
			Sh3gl1
			Cys1
			Leng8
			Btg2
			Dot1l
			Mtbp
			Arid5a
			Il15ra
			Slc1a4
			Dennd1a
			Fam195b
			Anks3
			Ifitm1
			Psmd9
			Cdc6
			Aldh1l2
			Mmp11
			Gpc4
			6430548M08Rik
			Cachd1
			Mcam
			Kirrel
			Nagk
			Apobr
			Echdc2
			Ppic
			Wasf1
			B3galt1
			Chst7
			Impa2
			Ccnf
			Tfpi
			Pkia
			Sesn2
			Siva1
			Ets2
			Wnt16
			Bub1b
			Pcna
			Knstrn
			Atp1b1
			Cdkn1c
			H6pd
			Nle1
			Nlrx1
			Myd88
			Lysmd4
			Gdf15
			Rab40b
			Ppox
			Racgap1
			Krtcap2
			Tgfbi
			Casp12
			Sgol1
			Sbno2
			Fam46b
			Nr4a1
			Nptx2
			Sirt4
			Osgin1
			Asap3
			Il11ra1
			Maml1
			Cdkn3
			Casp7
			Trmu
			Psip1
			Plekho2
			Man1c1
			Zfp579
			Cdh11
			Nod1
			Cbx8
			Rsrp1
			Tmem132a
			Stat5b
			Synpo
			Slc16a2
			Rccd1
			Olfml3
			Slc7a2
			Csf2ra
			Rpl10a
			Fxyd6
			Pknox2
			Gli3
			Zyx
			2810428I15Rik
			Renbp
			Tmed1
			Kptn
			B4galt4
			Rbms3
			Nenf
			Prrx2
			Rnf128
			Rnf157
			Hdac10
			Lamb2
			Cnpy2
			Tle3
			Syt13
			BC029214
			Lphn2
			Tgm2
			Adamts9
			Dcn
			Cers4
			Begain
			Zfp651
			Gpsm1
			Htra1
			Zhx1
			Il17rc
			Ednrb
			H1f0
			Hdac4
			Farp2
			Irx5
			Pcdh10
			Parp1
			Ssr2
			Lrp4
			Pik3r1
			Tmem88
			Cntln

## Sheet: 1D
Human CRX up-regulated							Human CRX down-regulated
Category	GO Term	Count	%	P-Value	Corrected_P-Value		Category	GO Term	Count	%	P-Value	Corrected_P-Value
INTERPRO	Homeobox, conserved site	9	7.8	5.7e-06	0.0015		UP_KEYWORDS	Cell cycle	79	17.3	1.7e-39	5.1e-37
UP_SEQ_FEATURE	DNA-binding region:Homeobox	9	7.8	1e-05	0.0039		UP_KEYWORDS	Mitosis	52	11.4	1e-35	9.9e-34
UP_KEYWORDS	Homeobox	9	7.8	8.7e-05	0.0067		UP_KEYWORDS	Cell division	60	13.1	9.8e-36	1.5e-33
UP_KEYWORDS	Glycoprotein	37	32.2	7.7e-05	0.012		GOTERM_BP_DIRECT	cell cycle	78	17.1	3.1e-34	7.3e-31
INTERPRO	Homeodomain	9	7.8	9.2e-05	0.012		GOTERM_BP_DIRECT	mitotic nuclear division	54	11.8	8.1e-33	9.5e-30
SMART	HOX	9	7.8	0.00021	0.014		GOTERM_BP_DIRECT	cell division	59	12.9	9.9e-31	7.8e-28
GOTERM_BP_DIRECT	embryonic forelimb morphogenesis	5	4.3	4.4e-05	0.02		GOTERM_CC_DIRECT	chromosome, centromeric region	28	6.1	7.6e-18	2.7e-15
UP_KEYWORDS	Developmental protein	15	13	0.00039	0.02		UP_KEYWORDS	Secreted	88	19.3	9.2e-17	8.2e-15
GOTERM_BP_DIRECT	embryonic limb morphogenesis	6	5.2	2.4e-05	0.022		UP_KEYWORDS	Centromere	25	5.5	2.1e-16	9.4e-15
INTERPRO	Homeodomain-like	9	7.8	0.00047	0.041		UP_KEYWORDS	Phosphoprotein	237	51.9	1.9e-16	1.1e-14
GOTERM_BP_DIRECT	branching involved in ureteric bud morphogenesis	5	4.3	0.00014	0.041		UP_KEYWORDS	Cytoskeleton	67	14.7	3.3e-16	1.2e-14
							UP_KEYWORDS	Kinetochore	22	4.8	1.8e-16	1.3e-14
							GOTERM_CC_DIRECT	proteinaceous extracellular matrix	38	8.3	1.4e-16	2e-14
							GOTERM_BP_DIRECT	cell adhesion	48	10.5	1.7e-16	6.5e-14
							GOTERM_CC_DIRECT	kinetochore	24	5.3	2.3e-15	2.7e-13
							UP_KEYWORDS	Developmental protein	60	13.1	2.8e-14	8.4e-13
							UP_KEYWORDS	Cell adhesion	40	8.8	2.8e-14	9.3e-13
							UP_KEYWORDS	Extracellular matrix	29	6.3	3.6e-14	9.8e-13
							GOTERM_CC_DIRECT	chromosome	37	8.1	1.5e-14	1.3e-12
							UP_KEYWORDS	Chromosome	37	8.1	1e-13	2.5e-12
							UP_KEYWORDS	Nucleus	157	34.4	2.3e-13	5.3e-12
							GOTERM_CC_DIRECT	extracellular region	90	19.7	1.2e-13	8.6e-12
							GOTERM_CC_DIRECT	cytoskeleton	66	14.4	1.1e-12	6.3e-11
							UP_KEYWORDS	Glycoprotein	135	29.5	6.3e-12	1.3e-10
							GOTERM_CC_DIRECT	extracellular matrix	31	6.8	4.8e-12	2.1e-10
							GOTERM_CC_DIRECT	condensed chromosome kinetochore	18	3.9	4.2e-12	2.1e-10
							KEGG_PATHWAY	Cell cycle	21	4.6	3.3e-12	6.5e-10
							UP_KEYWORDS	Disulfide bond	111	24.3	9.1e-10	1.8e-08
							GOTERM_CC_DIRECT	cytoplasm	210	46	1.1e-09	4.2e-08
							GOTERM_CC_DIRECT	midbody	18	3.9	5.2e-09	1.8e-07
							UP_KEYWORDS	Homeobox	24	5.3	1.2e-08	2.2e-07
							UP_KEYWORDS	Collagen	14	3.1	1.3e-08	2.3e-07
							GOTERM_BP_DIRECT	multicellular organism development	59	12.9	7.4e-10	3.5e-07
							GOTERM_BP_DIRECT	anterior/posterior pattern specification	18	3.9	1.2e-09	4.6e-07
							GOTERM_CC_DIRECT	nucleus	190	41.6	2.2e-08	7e-07
							KEGG_PATHWAY	ECM-receptor interaction	15	3.3	8.2e-09	8.1e-07
							GOTERM_CC_DIRECT	collagen trimer	14	3.1	3.8e-08	1.1e-06
							GOTERM_CC_DIRECT	focal adhesion	29	6.3	7.1e-08	1.8e-06
							GOTERM_CC_DIRECT	mitotic spindle	11	2.4	7e-08	1.9e-06
							GOTERM_CC_DIRECT	spindle pole	15	3.3	1e-07	2.4e-06
							GOTERM_MF_DIRECT	protein binding	146	31.9	4.8e-09	2.7e-06
							INTERPRO	Insulin-like growth factor-binding protein, IGFBP	9	2	3.6e-09	3.1e-06
							GOTERM_MF_DIRECT	fibronectin binding	10	2.2	1.1e-08	3.1e-06
							UP_SEQ_FEATURE	domain:IGFBP N-terminal	9	2	2.9e-09	3.8e-06
							SMART	IB	9	2	2.1e-08	4.2e-06
							GOTERM_CC_DIRECT	spindle microtubule	10	2.2	1.9e-07	4.2e-06
							GOTERM_MF_DIRECT	insulin-like growth factor binding	9	2	2.6e-08	5e-06
							GOTERM_CC_DIRECT	spindle	15	3.3	3.3e-07	6.7e-06
							GOTERM_BP_DIRECT	mitotic cytokinesis	10	2.2	2e-08	6.7e-06
							UP_KEYWORDS	DNA replication	13	2.8	4.2e-07	6.9e-06
							INTERPRO	Homeodomain	24	5.3	1.7e-08	7.1e-06
							UP_KEYWORDS	Cytoplasm	132	28.9	5.1e-07	7.6e-06
							UP_KEYWORDS	Ubl conjugation	60	13.1	5e-07	7.9e-06
							UP_KEYWORDS	EGF-like domain	19	4.2	6.4e-07	9.1e-06
							KEGG_PATHWAY	Oocyte meiosis	15	3.3	1.9e-07	1.3e-05
							UP_SEQ_FEATURE	signal peptide	119	26	1.9e-08	1.3e-05
							INTERPRO	Homeobox protein, antennapedia type, conserved site	8	1.8	1.1e-07	1.5e-05
							INTERPRO	Homeobox, conserved site	19	4.2	7.2e-08	1.5e-05
							INTERPRO	Collagen triple helix repeat	13	2.8	5.9e-08	1.7e-05
							INTERPRO	Insulin-like growth factor binding protein, N-terminal	16	3.5	1e-07	1.7e-05
							GOTERM_CC_DIRECT	extracellular space	64	14	1e-06	1.9e-05
							UP_KEYWORDS	Microtubule	20	4.4	1.7e-06	2.2e-05
							GOTERM_CC_DIRECT	basement membrane	13	2.8	1.7e-06	3.2e-05
							UP_KEYWORDS	ATP-binding	54	11.8	2.6e-06	3.3e-05
							KEGG_PATHWAY	PI3K-Akt signaling pathway	25	5.5	1e-06	4.1e-05
							GOTERM_MF_DIRECT	extracellular matrix structural constituent	10	2.2	3e-07	4.2e-05
							KEGG_PATHWAY	Focal adhesion	19	4.2	8.7e-07	4.3e-05
							GOTERM_CC_DIRECT	spindle midzone	7	1.5	2.6e-06	4.5e-05
							UP_KEYWORDS	DNA-binding	60	13.1	3.8e-06	4.7e-05
							GOTERM_BP_DIRECT	chromosome segregation	14	3.1	1.7e-07	5.1e-05
							GOTERM_CC_DIRECT	nucleoplasm	75	16.4	3.1e-06	5.1e-05
							INTERPRO	Homeodomain, metazoa	13	2.8	4.5e-07	5.5e-05
							INTERPRO	Epidermal growth factor-like domain	20	4.4	7.1e-07	7.5e-05
							UP_KEYWORDS	Signal	130	28.4	7.9e-06	9e-05
							UP_KEYWORDS	Growth factor binding	6	1.3	7.8e-06	9.3e-05
							INTERPRO	Homeodomain-like	24	5.3	1.3e-06	0.00012
							UP_KEYWORDS	Heparin-binding	10	2.2	1.1e-05	0.00013
							UP_KEYWORDS	Nucleotide-binding	62	13.6	1.5e-05	0.00015
							UP_KEYWORDS	Alternative splicing	134	29.3	1.5e-05	0.00016
							SMART	HOX	24	5.3	1.7e-06	0.00017
							UP_KEYWORDS	Cyclin	8	1.8	1.8e-05	0.00017
							GOTERM_BP_DIRECT	mitotic sister chromatid segregation	8	1.8	7.1e-07	0.00019
							INTERPRO	Insulin-like growth factor binding protein, N-terminal, Cys-rich conserved site	6	1.3	2.8e-06	0.00024
							GOTERM_CC_DIRECT	kinesin complex	9	2	1.9e-05	0.00027
							GOTERM_CC_DIRECT	centrosome	26	5.7	1.8e-05	0.00028
							GOTERM_CC_DIRECT	stress fiber	10	2.2	1.8e-05	0.00028
							INTERPRO	Kinesin, motor domain	9	2	4.6e-06	0.00033
							INTERPRO	EGF-like, conserved site	17	3.7	4.5e-06	0.00035
							GOTERM_BP_DIRECT	skeletal system development	14	3.1	1.5e-06	0.00035
							UP_SEQ_FEATURE	DNA-binding region:Homeobox	18	3.9	1.1e-06	0.00036
							UP_SEQ_FEATURE	short sequence motif:Antp-type hexapeptide	8	1.8	8.6e-07	0.00038
							UP_SEQ_FEATURE	domain:VWFC	7	1.5	1.5e-06	0.0004
							GOTERM_MF_DIRECT	platelet-derived growth factor binding	6	1.3	4.3e-06	0.00041
							GOTERM_BP_DIRECT	response to mechanical stimulus	11	2.4	2.1e-06	0.00045
							GOTERM_MF_DIRECT	sequence-specific DNA binding	35	7.7	4.3e-06	0.00048
							UP_SEQ_FEATURE	region of interest:Triple-helical region	7	1.5	2.2e-06	0.00049
							GOTERM_CC_DIRECT	condensed nuclear chromosome, centromeric region	6	1.3	3.7e-05	0.00052
							KEGG_PATHWAY	p53 signaling pathway	10	2.2	1.7e-05	0.00058
							GOTERM_CC_DIRECT	condensed nuclear chromosome outer kinetochore	4	0.9	4.4e-05	0.00059
							GOTERM_CC_DIRECT	condensed chromosome	7	1.5	4.6e-05	0.00059
							GOTERM_CC_DIRECT	microtubule	21	4.6	5.2e-05	0.00066
							INTERPRO	von Willebrand factor, type C	8	1.8	2.1e-05	0.0013
							UP_KEYWORDS	Calcium	34	7.4	0.00013	0.0013
							GOTERM_CC_DIRECT	chromosome passenger complex	4	0.9	0.00011	0.0013
							GOTERM_CC_DIRECT	condensin complex	4	0.9	0.00011	0.0013
							INTERPRO	Cyclin, C-terminal domain	6	1.3	2e-05	0.0013
							KEGG_PATHWAY	FoxO signaling pathway	13	2.8	4.7e-05	0.0013
							INTERPRO	Kinesin, motor region, conserved site	8	1.8	2.5e-05	0.0014
							GOTERM_BP_DIRECT	DNA replication	14	3.1	7.3e-06	0.0014
							GOTERM_BP_DIRECT	mitotic chromosome condensation	6	1.3	8.1e-06	0.0015
							KEGG_PATHWAY	Amoebiasis	12	2.6	6.3e-05	0.0016
							SMART	KISc	9	2	3.2e-05	0.0021
							SMART	VWC	8	1.8	4.5e-05	0.0022
							UP_SEQ_FEATURE	disulfide bond	91	19.9	1.4e-05	0.0023
							GOTERM_BP_DIRECT	DNA replication initiation	7	1.5	1.6e-05	0.0025
							UP_SEQ_FEATURE	domain:Kinesin-motor	8	1.8	1.3e-05	0.0025
							GOTERM_BP_DIRECT	osteoblast differentiation	13	2.8	1.6e-05	0.0026
							INTERPRO	Fibrillar collagen, C-terminal	5	1.1	5.7e-05	0.003
							GOTERM_BP_DIRECT	response to drug	23	5	2.2e-05	0.0031
							SMART	SM01332	6	1.3	8.1e-05	0.0032
							GOTERM_MF_DIRECT	heparin binding	14	3.1	4.7e-05	0.0033
							KEGG_PATHWAY	Protein digestion and absorption	10	2.2	0.00016	0.0034
							UP_KEYWORDS	Hydroxylation	9	2	0.00037	0.0035
							GOTERM_MF_DIRECT	growth factor binding	8	1.8	4.3e-05	0.0035
							GOTERM_BP_DIRECT	chromosome condensation	6	1.3	2.6e-05	0.0036
							GOTERM_BP_DIRECT	spindle organization	6	1.3	2.6e-05	0.0036
							UP_KEYWORDS	Coiled coil	88	19.3	0.00041	0.0037
							GOTERM_MF_DIRECT	microtubule binding	16	3.5	6.3e-05	0.0039
							GOTERM_BP_DIRECT	skeletal system morphogenesis	9	2	3.8e-05	0.0049
							SMART	EGF	16	3.5	0.00018	0.0052
							SMART	COLFI	5	1.1	0.00017	0.0058
							GOTERM_MF_DIRECT	ATP binding	58	12.7	0.00013	0.0071
							GOTERM_BP_DIRECT	protein localization to kinetochore	5	1.1	5.9e-05	0.0072
							GOTERM_BP_DIRECT	regulation of cell growth	9	2	6.4e-05	0.0074
							GOTERM_BP_DIRECT	aging	15	3.3	6.8e-05	0.0075
							GOTERM_BP_DIRECT	regulation of cell cycle	12	2.6	7.2e-05	0.0077
							UP_SEQ_FEATURE	domain:Fibrillar collagen NC1	5	1.1	5.4e-05	0.0079
							INTERPRO	Homeobox protein, antennapedia type	5	1.1	0.00016	0.0082
							GOTERM_BP_DIRECT	extracellular matrix organization	12	2.6	8.5e-05	0.0086
							GOTERM_CC_DIRECT	cleavage furrow	7	1.5	0.00075	0.0088
							GOTERM_BP_DIRECT	cellular response to transforming growth factor beta stimulus	9	2	9.2e-05	0.009
							UP_KEYWORDS	Motor protein	10	2.2	0.0011	0.0094
							UP_KEYWORDS	Pyrrolidone carboxylic acid	7	1.5	0.0011	0.0095
							INTERPRO	Metallopeptidase, catalytic domain	10	2.2	0.00021	0.0097
							GOTERM_CC_DIRECT	microtubule cytoskeleton	12	2.6	0.00088	0.0099
							GOTERM_BP_DIRECT	cellular response to hormone stimulus	8	1.8	0.00011	0.01
							UP_KEYWORDS	Differentiation	26	5.7	0.0013	0.011
							GOTERM_MF_DIRECT	chromatin binding	25	5.5	0.00021	0.011
							UP_SEQ_FEATURE	short sequence motif:Cell attachment site	10	2.2	8.9e-05	0.012
							GOTERM_BP_DIRECT	metaphase plate congression	5	1.1	0.00013	0.012
							GOTERM_CC_DIRECT	lamellipodium	12	2.6	0.0012	0.013
							KEGG_PATHWAY	Progesterone-mediated oocyte maturation	9	2	0.00075	0.015
							INTERPRO	EGF-like calcium-binding	11	2.4	0.00033	0.015
							INTERPRO	Cyclin, N-terminal	6	1.3	0.00037	0.015
							UP_KEYWORDS	DNA condensation	4	0.9	0.0019	0.016
							GOTERM_CC_DIRECT	cell-substrate junction	3	0.7	0.0015	0.016
							GOTERM_CC_DIRECT	centralspindlin complex	3	0.7	0.0015	0.016
							INTERPRO	Homeobox KN domain	5	1.1	0.00037	0.016
							INTERPRO	Thyroglobulin type-1	5	1.1	0.00037	0.016
							GOTERM_MF_DIRECT	extracellular matrix binding	6	1.3	0.0004	0.016
							GOTERM_MF_DIRECT	microtubule motor activity	9	2	0.00035	0.016
							GOTERM_BP_DIRECT	positive regulation of osteoblast differentiation	9	2	0.0002	0.017
							GOTERM_MF_DIRECT	collagen binding	8	1.8	0.00039	0.017
							GOTERM_BP_DIRECT	negative regulation of inflammatory response	10	2.2	0.00022	0.017
							UP_SEQ_FEATURE	nucleotide phosphate-binding region:ATP	42	9.2	0.00014	0.017
							GOTERM_BP_DIRECT	angiogenesis	17	3.7	0.0002	0.017
							GOTERM_CC_DIRECT	filopodium	8	1.8	0.0017	0.017
							GOTERM_BP_DIRECT	cytokinesis	7	1.5	0.00021	0.017
							GOTERM_MF_DIRECT	protein kinase binding	23	5	0.00048	0.018
							INTERPRO	Thrombospondin, type 1 repeat	8	1.8	0.00046	0.018
							GOTERM_BP_DIRECT	mitotic spindle midzone assembly	4	0.9	0.00025	0.019
							GOTERM_CC_DIRECT	Z disc	10	2.2	0.0019	0.019
							GOTERM_CC_DIRECT	actin cytoskeleton	13	2.8	0.002	0.019
							GOTERM_MF_DIRECT	Wnt-protein binding	6	1.3	0.00056	0.019
							GOTERM_BP_DIRECT	collagen fibril organization	7	1.5	0.00029	0.02
							GOTERM_MF_DIRECT	proteoglycan binding	4	0.9	0.00062	0.02
							GOTERM_BP_DIRECT	cellular response to tumor necrosis factor	11	2.4	0.00029	0.021
							GOTERM_BP_DIRECT	patterning of blood vessels	7	1.5	0.00033	0.023
							GOTERM_BP_DIRECT	positive regulation of cell migration	15	3.3	0.00036	0.024
							GOTERM_CC_DIRECT	mitotic spindle pole	4	0.9	0.0027	0.025
							UP_SEQ_FEATURE	propeptide:N-terminal propeptide	4	0.9	0.00024	0.026
							GOTERM_CC_DIRECT	Ndc80 complex	3	0.7	0.0029	0.027
							SMART	TY	5	1.1	0.0011	0.027
							GOTERM_BP_DIRECT	regulation of attachment of spindle microtubules to kinetochore	4	0.9	0.00043	0.028
							GOTERM_BP_DIRECT	cAMP catabolic process	5	1.1	0.00045	0.028
							UP_SEQ_FEATURE	compositionally biased region:Cys-rich	12	2.6	0.00032	0.03
							UP_SEQ_FEATURE	glycosylation site:N-linked (GlcNAc...)	113	24.7	0.0003	0.03
							GOTERM_BP_DIRECT	cell-matrix adhesion	9	2	0.00052	0.031
							GOTERM_BP_DIRECT	microtubule-based movement	9	2	0.00052	0.031
							INTERPRO	3'5'-cyclic nucleotide phosphodiesterase, catalytic domain	5	1.1	0.00087	0.032
							INTERPRO	3'5'-cyclic nucleotide phosphodiesterase, conserved site	5	1.1	0.00087	0.032
							UP_KEYWORDS	Oxidation	4	0.9	0.0043	0.033
							GOTERM_BP_DIRECT	embryonic skeletal system development	7	1.5	0.00057	0.033
							UP_KEYWORDS	Cleavage on pair of basic residues	13	2.8	0.0043	0.033
							INTERPRO	Peptidase M12B, propeptide	7	1.5	0.001	0.034
							GOTERM_BP_DIRECT	positive regulation of angiogenesis	11	2.4	0.00062	0.035
							GOTERM_BP_DIRECT	protein phosphorylation	28	6.1	0.00064	0.035
							KEGG_PATHWAY	Hypertrophic cardiomyopathy (HCM)	8	1.8	0.002	0.035
							GOTERM_BP_DIRECT	cellular response to interleukin-1	9	2	0.00061	0.035
							INTERPRO	EGF-like calcium-binding, conserved site	9	2	0.001	0.035
							INTERPRO	Peptidase M12B, ADAM/reprolysin	7	1.5	0.0011	0.036
							UP_KEYWORDS	Basement membrane	5	1.1	0.005	0.037
							SMART	TSP1	8	1.8	0.0019	0.037
							INTERPRO	HD/PDEase domain	5	1.1	0.0012	0.039
							UP_KEYWORDS	Sulfation	5	1.1	0.0055	0.04
							SMART	CYCLIN	6	1.3	0.0019	0.04
							INTERPRO	Frizzled domain	5	1.1	0.0015	0.041
							INTERPRO	Cyclin-like	6	1.3	0.0014	0.042
							INTERPRO	Protein kinase, catalytic domain	23	5	0.0014	0.043
							GOTERM_BP_DIRECT	cell proliferation	15	3.3	0.00081	0.043
							GOTERM_MF_DIRECT	DNA binding	63	13.8	0.0015	0.045
							GOTERM_MF_DIRECT	chondroitin sulfate proteoglycan binding	3	0.7	0.0016	0.045
							GOTERM_MF_DIRECT	nucleotide binding	65	14.2	0.0018	0.049
							SMART	TSPN	5	1.1	0.003	0.049

## Sheet: 1E
Opossum CRX up-regulated							Opossum CRX down-regulated
Category	GO Term	Count	%	P-Value	Corrected_P-Value		Category	GO Term	Count	%	P-Value	Corrected_P-Value
UP_KEYWORDS	Phosphoprotein	331	50.5	2.2e-20	7e-18		GOTERM_CC_DIRECT	proteinaceous extracellular matrix	75	9.1	3e-36	1.4e-33
GOTERM_CC_DIRECT	membrane	321	49	4.6e-16	1.9e-13		UP_KEYWORDS	Extracellular matrix	55	6.6	4e-28	1.3e-25
GOTERM_CC_DIRECT	extracellular exosome	153	23.4	2.1e-13	4.3e-11		UP_KEYWORDS	Secreted	155	18.7	2.5e-27	4.2e-25
GOTERM_CC_DIRECT	cytoplasm	297	45.3	7.1e-13	9.9e-11		GOTERM_CC_DIRECT	extracellular region	165	19.9	3.9e-26	9.2e-24
UP_KEYWORDS	Glycoprotein	182	27.8	6.9e-13	1.1e-10		UP_KEYWORDS	Signal	286	34.5	1.2e-23	1.4e-21
UP_KEYWORDS	Cytoplasm	199	30.4	5.8e-12	6.2e-10		UP_SEQ_FEATURE	signal peptide	244	29.5	4.8e-24	1e-20
GOTERM_CC_DIRECT	cell surface	51	7.8	2.9e-09	3e-07		UP_KEYWORDS	Glycoprotein	250	30.2	1.6e-22	1.3e-20
UP_KEYWORDS	Disulfide bond	136	20.8	4.4e-07	2.8e-05		GOTERM_CC_DIRECT	extracellular matrix	55	6.6	2.2e-21	3.5e-19
UP_KEYWORDS	Transferase	84	12.8	4.1e-07	3.2e-05		UP_KEYWORDS	Disulfide bond	213	25.7	8e-21	5.3e-19
UP_KEYWORDS	SH3 domain	21	3.2	2.5e-06	0.0001		UP_KEYWORDS	Phosphoprotein	400	48.3	1.5e-19	8e-18
UP_KEYWORDS	Nucleotide-binding	85	13	2.2e-06	0.0001		INTERPRO	Insulin-like growth factor binding protein, N-terminal	35	4.2	1.4e-19	1.7e-16
UP_KEYWORDS	Angiogenesis	16	2.4	2.2e-06	0.00012		UP_KEYWORDS	Cell cycle	67	8.1	8.7e-15	4.1e-13
UP_KEYWORDS	Membrane	304	46.4	6.9e-06	0.00024		GOTERM_CC_DIRECT	basement membrane	26	3.1	4.8e-14	5.5e-12
UP_KEYWORDS	Cell junction	41	6.3	8.3e-06	0.00026		GOTERM_MF_DIRECT	heparin binding	33	4	1.1e-14	9.3e-12
GOTERM_BP_DIRECT	positive regulation of peptidyl-tyrosine phosphorylation	17	2.6	1.1e-07	0.00034		UP_KEYWORDS	Mitosis	39	4.7	2.4e-13	9.9e-12
UP_KEYWORDS	Alternative splicing	183	27.9	1.3e-05	0.00037		UP_KEYWORDS	Cell division	47	5.7	4.3e-13	1.6e-11
UP_KEYWORDS	Lipoprotein	45	6.9	1.7e-05	0.00045		UP_KEYWORDS	Developmental protein	84	10.1	5.1e-13	1.7e-11
KEGG_PATHWAY	Glioma	13	2	2.6e-06	0.00063		UP_KEYWORDS	Cell adhesion	52	6.3	1.5e-12	4.4e-11
UP_KEYWORDS	ATP-binding	66	10.1	4e-05	0.0009		GOTERM_CC_DIRECT	extracellular space	115	13.9	1.5e-11	1.4e-09
UP_KEYWORDS	Kinase	41	6.3	3.8e-05	0.00094		UP_SEQ_FEATURE	glycosylation site:N-linked (GlcNAc...)	230	27.8	2.7e-12	2.8e-09
UP_KEYWORDS	Protease inhibitor	14	2.1	4.5e-05	0.00096		UP_KEYWORDS	Cytoskeleton	83	10	1.6e-10	4.4e-09
GOTERM_BP_DIRECT	angiogenesis	25	3.8	6.9e-07	0.001		UP_KEYWORDS	Calcium	69	8.3	3.2e-10	8.2e-09
UP_KEYWORDS	Signal	172	26.3	5.3e-05	0.001		GOTERM_MF_DIRECT	protein binding	245	29.6	2.3e-11	9.3e-09
GOTERM_CC_DIRECT	cytosol	90	13.7	1.3e-05	0.0011		INTERPRO	Thrombospondin, type 1 repeat	19	2.3	2.6e-11	1e-08
UP_KEYWORDS	Growth factor	14	2.1	7.5e-05	0.0014		UP_SEQ_FEATURE	disulfide bond	174	21	1.5e-11	1.1e-08
UP_KEYWORDS	Neurogenesis	20	3.1	0.0001	0.0018		GOTERM_BP_DIRECT	cell cycle	67	8.1	3.2e-12	1.1e-08
KEGG_PATHWAY	Arrhythmogenic right ventricular cardiomyopathy (ARVC)	12	1.8	2.2e-05	0.0018		INTERPRO	Epidermal growth factor-like domain	35	4.2	2.3e-11	1.4e-08
KEGG_PATHWAY	Melanoma	12	1.8	3.9e-05	0.0019		GOTERM_CC_DIRECT	cytoskeleton	90	10.9	2.4e-10	1.8e-08
UP_KEYWORDS	Calcium	44	6.7	0.00013	0.002		GOTERM_BP_DIRECT	mitotic nuclear division	41	5	1.1e-11	1.8e-08
UP_KEYWORDS	Acetylation	124	18.9	0.00013	0.0021		INTERPRO	EGF-type aspartate/asparagine hydroxylation site	22	2.7	8.5e-11	2.1e-08
UP_KEYWORDS	Integrin	9	1.4	0.00012	0.0021		INTERPRO	EGF-like calcium-binding, conserved site	22	2.7	6.9e-11	2.1e-08
KEGG_PATHWAY	Proteoglycans in cancer	21	3.2	3.8e-05	0.0022		GOTERM_CC_DIRECT	stress fiber	18	2.2	7.1e-10	4.7e-08
KEGG_PATHWAY	ErbB signaling pathway	13	2	5.8e-05	0.0023		GOTERM_BP_DIRECT	extracellular matrix organization	25	3	6e-11	6.8e-08
UP_KEYWORDS	Cell adhesion	29	4.4	0.00016	0.0023		GOTERM_BP_DIRECT	cell division	47	5.7	8.7e-11	7.4e-08
KEGG_PATHWAY	Ras signaling pathway	22	3.4	6.9e-05	0.0024		UP_KEYWORDS	EGF-like domain	30	3.6	3.3e-09	7.7e-08
KEGG_PATHWAY	PI3K-Akt signaling pathway	30	4.6	2.1e-05	0.0025		SMART	EGF	33	4	3.4e-10	9.5e-08
KEGG_PATHWAY	Focal adhesion	20	3.1	0.00015	0.004		UP_KEYWORDS	Nucleus	234	28.3	4.5e-09	9.8e-08
GOTERM_CC_DIRECT	axon	28	4.3	6e-05	0.0041		GOTERM_CC_DIRECT	focal adhesion	44	5.3	1.9e-09	1.1e-07
UP_SEQ_FEATURE	glycosylation site:N-linked (GlcNAc...)	166	25.3	2.7e-06	0.0043		GOTERM_BP_DIRECT	cell adhesion	54	6.5	2.7e-10	1.8e-07
KEGG_PATHWAY	Non-small cell lung cancer	10	1.5	0.00015	0.0044		UP_KEYWORDS	Ubl conjugation	99	12	1.3e-08	2.7e-07
KEGG_PATHWAY	Regulation of actin cytoskeleton	20	3.1	0.00022	0.0053		GOTERM_CC_DIRECT	cytoplasm	341	41.2	6.4e-09	3.3e-07
UP_KEYWORDS	Tyrosine-protein kinase	12	1.8	0.00041	0.0056		GOTERM_BP_DIRECT	negative regulation of cell proliferation	46	5.6	6.8e-10	3.8e-07
INTERPRO	Src homology-3 domain	21	3.2	6.6e-06	0.0073		INTERPRO	EGF-like calcium-binding	23	2.8	1.9e-09	3.9e-07
UP_KEYWORDS	Cell projection	36	5.5	0.00062	0.0083		UP_KEYWORDS	Wnt signaling pathway	25	3	2.7e-08	4.9e-07
UP_KEYWORDS	Serine/threonine-protein kinase	25	3.8	0.0007	0.0085		UP_KEYWORDS	Basement membrane	12	1.4	2.6e-08	5e-07
GOTERM_MF_DIRECT	transferase activity	78	11.9	2.1e-05	0.0087		KEGG_PATHWAY	Pathways in cancer	43	5.2	4.5e-09	5.3e-07
UP_KEYWORDS	Cell membrane	140	21.4	0.00069	0.0087		UP_KEYWORDS	Heparin-binding	16	1.9	3.1e-08	5.4e-07
GOTERM_BP_DIRECT	intracellular signal transduction	31	4.7	1.3e-05	0.0096		KEGG_PATHWAY	Focal adhesion	30	3.6	3e-09	6.9e-07
UP_KEYWORDS	GTPase activation	14	2.1	0.00087	0.01		UP_KEYWORDS	Kinetochore	18	2.2	5.2e-08	8.6e-07
INTERPRO	Pleckstrin homology-like domain	30	4.6	1.9e-05	0.01		KEGG_PATHWAY	Cell cycle	22	2.7	1.7e-08	1.3e-06
KEGG_PATHWAY	Hypertrophic cardiomyopathy (HCM)	11	1.7	0.00049	0.01		UP_KEYWORDS	Centromere	21	2.5	8.5e-08	1.3e-06
GOTERM_BP_DIRECT	protein phosphorylation	39	6	1.8e-05	0.011		UP_KEYWORDS	Cytoplasm	222	26.8	9.9e-08	1.5e-06
GOTERM_CC_DIRECT	ruffle	12	1.8	0.00022	0.011		INTERPRO	PLAC	10	1.2	1e-08	1.7e-06
GOTERM_CC_DIRECT	Golgi apparatus	61	9.3	0.00028	0.012		GOTERM_BP_DIRECT	collagen fibril organization	14	1.7	3.8e-09	1.8e-06
GOTERM_CC_DIRECT	cell projection	42	6.4	0.0002	0.012		GOTERM_CC_DIRECT	chromosome, centromeric region	23	2.8	4.2e-08	1.9e-06
INTERPRO	Protein kinase, ATP binding site	28	4.3	6.5e-05	0.012		GOTERM_BP_DIRECT	multicellular organism development	85	10.3	5.2e-09	2.2e-06
GOTERM_CC_DIRECT	lamellipodium membrane	6	0.9	0.00026	0.012		GOTERM_BP_DIRECT	anterior/posterior pattern specification	22	2.7	8.6e-09	3.2e-06
INTERPRO	Protein kinase-like domain	35	5.3	7.6e-05	0.012		INTERPRO	EGF-like, conserved site	27	3.3	3.1e-08	4.6e-06
GOTERM_BP_DIRECT	positive regulation of gene expression	31	4.7	1.2e-05	0.012		UP_KEYWORDS	Collagen	16	1.9	3.8e-07	5.5e-06
UP_KEYWORDS	Secreted	71	10.8	0.0011	0.013		SMART	TSP1	17	2.1	5.2e-08	7.3e-06
INTERPRO	Protein kinase, catalytic domain	33	5	9.2e-05	0.013		GOTERM_BP_DIRECT	membranous septum morphogenesis	8	1	2.6e-08	8.8e-06
UP_SEQ_FEATURE	disulfide bond	121	18.5	2.4e-05	0.013		GOTERM_CC_DIRECT	kinetochore	20	2.4	2.7e-07	1.2e-05
GOTERM_BP_DIRECT	positive regulation of cell proliferation	37	5.6	2.6e-05	0.013		GOTERM_MF_DIRECT	extracellular matrix structural constituent	13	1.6	5.3e-08	1.4e-05
KEGG_PATHWAY	Fc epsilon RI signaling pathway	10	1.5	0.00067	0.013		GOTERM_MF_DIRECT	collagen binding	15	1.8	7.8e-08	1.6e-05
INTERPRO	Guanine-nucleotide dissociation stimulator, CDC24, conserved site	7	1.1	6e-05	0.013		KEGG_PATHWAY	ECM-receptor interaction	17	2.1	3.3e-07	1.9e-05
GOTERM_BP_DIRECT	positive regulation of ERK1 and ERK2 cascade	19	2.9	3.2e-05	0.013		INTERPRO	Immunoglobulin I-set	22	2.7	1.7e-07	2.2e-05
INTERPRO	Plexin-like fold	9	1.4	5.1e-05	0.014		UP_KEYWORDS	DNA-binding	96	11.6	1.6e-06	2.3e-05
GOTERM_CC_DIRECT	melanosome	12	1.8	0.00037	0.014		SMART	EGF_CA	23	2.8	2.6e-07	2.4e-05
KEGG_PATHWAY	Small cell lung cancer	11	1.7	0.0008	0.015		GOTERM_CC_DIRECT	collagen trimer	16	1.9	8.7e-07	3.4e-05
GOTERM_CC_DIRECT	cell junction	41	6.3	0.00046	0.015		GOTERM_CC_DIRECT	condensed chromosome kinetochore	16	1.9	1e-06	3.7e-05
GOTERM_MF_DIRECT	protein binding	177	27	1.8e-05	0.015		GOTERM_BP_DIRECT	positive regulation of cell migration	28	3.4	1.4e-07	4.4e-05
GOTERM_CC_DIRECT	perinuclear region of cytoplasm	40	6.1	0.00043	0.015		GOTERM_BP_DIRECT	positive regulation of transcription from RNA polymerase II promoter	78	9.4	2.2e-07	6.2e-05
UP_KEYWORDS	Myristate	14	2.1	0.0014	0.015		GOTERM_BP_DIRECT	negative regulation of canonical Wnt signaling pathway	19	2.3	2.6e-07	6.7e-05
UP_SEQ_FEATURE	signal peptide	145	22.1	2e-05	0.016		UP_SEQ_FEATURE	domain:VWFC	9	1.1	1.7e-07	7.2e-05
KEGG_PATHWAY	Chronic myeloid leukemia	10	1.5	0.001	0.016		UP_KEYWORDS	Repressor	42	5.1	6.3e-06	8.3e-05
KEGG_PATHWAY	Gap junction	11	1.7	0.00096	0.016		UP_SEQ_FEATURE	short sequence motif:Cell attachment site	17	2.1	1.6e-07	8.3e-05
INTERPRO	Pleckstrin homology domain	22	3.4	4.6e-05	0.017		INTERPRO	Collagen triple helix repeat	15	1.8	8.5e-07	0.0001
GOTERM_MF_DIRECT	protein homodimerization activity	48	7.3	6.3e-05	0.017		UP_KEYWORDS	DNA replication	15	1.8	8.5e-06	0.00011
KEGG_PATHWAY	Neurotrophin signaling pathway	13	2	0.0014	0.02		GOTERM_BP_DIRECT	palate development	17	2.1	4.8e-07	0.00012
UP_KEYWORDS	Differentiation	33	5	0.0021	0.022		GOTERM_BP_DIRECT	skeletal system development	19	2.3	5.4e-07	0.00012
UP_KEYWORDS	Glycosyltransferase	16	2.4	0.0022	0.023		GOTERM_BP_DIRECT	positive regulation of osteoblast differentiation	15	1.8	7.9e-07	0.00017
GOTERM_CC_DIRECT	vesicle	15	2.3	0.00078	0.023		UP_KEYWORDS	Cleavage on pair of basic residues	25	3	1.4e-05	0.00017
KEGG_PATHWAY	MAPK signaling pathway	20	3.1	0.0017	0.023		INTERPRO	Frizzled domain	9	1.1	1.7e-06	0.00018
UP_KEYWORDS	Metalloprotease inhibitor	4	0.6	0.0024	0.024		INTERPRO	ADAM-TS Spacer 1	9	1.1	1.7e-06	0.00018
GOTERM_BP_DIRECT	phosphorylation	39	6	6.7e-05	0.025		INTERPRO	Peptidase M12B, ADAM-TS	9	1.1	1.7e-06	0.00018
KEGG_PATHWAY	Pathways in cancer	27	4.1	0.0019	0.025		UP_KEYWORDS	Muscle protein	11	1.3	1.5e-05	0.00018
GOTERM_BP_DIRECT	positive regulation of cell migration	19	2.9	8.7e-05	0.026		INTERPRO	Fibronectin, type III	25	3	1.6e-06	0.00018
GOTERM_MF_DIRECT	kinase activity	41	6.3	0.00019	0.026		KEGG_PATHWAY	PI3K-Akt signaling pathway	34	4.1	3.9e-06	0.00018
GOTERM_BP_DIRECT	cell adhesion	33	5	8.3e-05	0.027		INTERPRO	von Willebrand factor, type C	11	1.3	2.2e-06	0.0002
GOTERM_CC_DIRECT	integrin complex	6	0.9	0.001	0.028		UP_KEYWORDS	Alternative splicing	224	27.1	1.9e-05	0.00022
INTERPRO	EF-hand-like domain	21	3.2	0.00024	0.028		GOTERM_BP_DIRECT	osteoblast differentiation	19	2.3	1.2e-06	0.00023
GOTERM_MF_DIRECT	protein kinase activity	35	5.3	0.00014	0.03		GOTERM_BP_DIRECT	positive regulation of cell proliferation	49	5.9	1.2e-06	0.00025
UP_KEYWORDS	Metalloenzyme inhibitor	4	0.6	0.0033	0.03		GOTERM_BP_DIRECT	negative regulation of transcription from RNA polymerase II promoter	60	7.2	1.5e-06	0.00026
UP_KEYWORDS	SH2 domain	10	1.5	0.0032	0.031		KEGG_PATHWAY	DNA replication	10	1.2	6.8e-06	0.00026
GOTERM_MF_DIRECT	nucleotide binding	92	14	0.00019	0.031		GOTERM_CC_DIRECT	chromosome	33	4	8.6e-06	0.00028
GOTERM_MF_DIRECT	growth factor activity	15	2.3	0.00028	0.033		SMART	VWC	11	1.3	5.5e-06	0.00038
UP_KEYWORDS	Developmental protein	44	6.7	0.0036	0.033		GOTERM_BP_DIRECT	kidney development	20	2.4	2.4e-06	0.00041
GOTERM_CC_DIRECT	cell-cell adherens junction	22	3.4	0.0013	0.033		GOTERM_BP_DIRECT	embryonic skeletal system morphogenesis	13	1.6	2.5e-06	0.00041
KEGG_PATHWAY	Mucin type O-Glycan biosynthesis	6	0.9	0.0029	0.034		GOTERM_BP_DIRECT	metanephros development	11	1.3	2.9e-06	0.00044
KEGG_PATHWAY	Oxytocin signaling pathway	14	2.1	0.0028	0.034		INTERPRO	Insulin-like growth factor-binding protein, IGFBP	8	1	5.4e-06	0.00047
KEGG_PATHWAY	Glutathione metabolism	8	1.2	0.0033	0.035		UP_KEYWORDS	Chromosome	33	4	4.5e-05	0.00049
GOTERM_MF_DIRECT	protein complex binding	25	3.8	0.00071	0.036		GOTERM_CC_DIRECT	midbody	18	2.2	1.6e-05	0.00051
KEGG_PATHWAY	Hematopoietic cell lineage	10	1.5	0.0033	0.037		UP_KEYWORDS	Pyrrolidone carboxylic acid	11	1.3	4.8e-05	0.00051
GOTERM_MF_DIRECT	calcium ion binding	40	6.1	0.00077	0.037		KEGG_PATHWAY	Amoebiasis	17	2.1	1.6e-05	0.00053
GOTERM_MF_DIRECT	peptidase inhibitor activity	13	2	0.00068	0.037		UP_KEYWORDS	Actin-binding	24	2.9	5.3e-05	0.00054
UP_KEYWORDS	Protein phosphatase	11	1.7	0.0043	0.037		UP_KEYWORDS	Coiled coil	152	18.4	5.9e-05	0.00059
GOTERM_MF_DIRECT	Rho guanyl-nucleotide exchange factor activity	10	1.5	0.00065	0.038		GOTERM_BP_DIRECT	middle ear morphogenesis	9	1.1	4.1e-06	0.0006
GOTERM_BP_DIRECT	positive regulation of inflammatory response	10	1.5	0.00016	0.038		GOTERM_BP_DIRECT	aging	23	2.8	4.3e-06	0.0006
GOTERM_MF_DIRECT	cadherin binding involved in cell-cell adhesion	21	3.2	0.00085	0.039		KEGG_PATHWAY	FoxO signaling pathway	18	2.2	2.4e-05	0.00069
GOTERM_BP_DIRECT	integrin-mediated signaling pathway	12	1.8	0.00017	0.039		UP_KEYWORDS	LIM domain	12	1.4	7.1e-05	0.00069
GOTERM_MF_DIRECT	neuregulin binding	4	0.6	0.00064	0.04		KEGG_PATHWAY	Hippo signaling pathway	19	2.3	3.2e-05	0.00083
KEGG_PATHWAY	Natural killer cell mediated cytotoxicity	11	1.7	0.0043	0.04		GOTERM_CC_DIRECT	cell surface	48	5.8	2.9e-05	0.00085
GOTERM_MF_DIRECT	insulin-like growth factor I binding	5	0.8	0.00045	0.04		GOTERM_CC_DIRECT	microfibril	6	0.7	3.8e-05	0.001
GOTERM_BP_DIRECT	sensory perception of pain	11	1.7	0.00016	0.041		SMART	FN3	22	2.7	2.4e-05	0.0011
GOTERM_BP_DIRECT	regulation of Rho protein signal transduction	11	1.7	0.00016	0.041		UP_SEQ_FEATURE	compositionally biased region:Cys-rich	20	2.4	4e-06	0.0012
GOTERM_MF_DIRECT	integrin binding	12	1.8	0.00041	0.041		GOTERM_BP_DIRECT	wound healing	16	1.9	9.2e-06	0.0013
KEGG_PATHWAY	Rap1 signaling pathway	17	2.6	0.0043	0.042		SMART	IB	8	1	2.3e-05	0.0013
KEGG_PATHWAY	Prostate cancer	10	1.5	0.0041	0.042		UP_SEQ_FEATURE	domain:IGFBP N-terminal	8	1	4.9e-06	0.0013
KEGG_PATHWAY	ECM-receptor interaction	10	1.5	0.0041	0.042		GOTERM_BP_DIRECT	response to mechanical stimulus	13	1.6	1.1e-05	0.0013
UP_KEYWORDS	Guanine-nucleotide releasing factor	11	1.7	0.005	0.043		GOTERM_BP_DIRECT	bone mineralization	10	1.2	1.1e-05	0.0013
GOTERM_MF_DIRECT	MAP kinase tyrosine/serine/threonine phosphatase activity	5	0.8	0.00063	0.043		GOTERM_BP_DIRECT	embryonic skeletal system development	11	1.3	1.2e-05	0.0013
GOTERM_CC_DIRECT	cell periphery	9	1.4	0.0018	0.044		GOTERM_BP_DIRECT	odontogenesis	9	1.1	1.1e-05	0.0014
GOTERM_CC_DIRECT	plasma membrane	188	28.7	0.002	0.044		UP_SEQ_FEATURE	domain:FZ	9	1.1	3.9e-06	0.0014
GOTERM_MF_DIRECT	collagen binding	9	1.4	0.00062	0.046		GOTERM_BP_DIRECT	angiogenesis	27	3.3	1.1e-05	0.0014
GOTERM_CC_DIRECT	filopodium membrane	5	0.8	0.0022	0.047		GOTERM_BP_DIRECT	Wnt signaling pathway	25	3	1.3e-05	0.0014
KEGG_PATHWAY	Metabolic pathways	63	9.6	0.0054	0.047		GOTERM_CC_DIRECT	nucleus	291	35.1	5.9e-05	0.0015
KEGG_PATHWAY	VEGF signaling pathway	8	1.2	0.0054	0.048		UP_KEYWORDS	Transcription	98	11.8	0.0002	0.0018
GOTERM_MF_DIRECT	epidermal growth factor receptor binding	7	1.1	0.00061	0.049		UP_KEYWORDS	Leucine-rich repeat	24	2.9	0.0002	0.0018
							SMART	FRI	8	1	4.8e-05	0.0019
							UP_KEYWORDS	Growth factor	15	1.8	0.00022	0.002
							GOTERM_BP_DIRECT	embryonic digit morphogenesis	13	1.6	1.9e-05	0.002
							UP_KEYWORDS	Transcription regulation	95	11.5	0.00023	0.002
							INTERPRO	Leucine-rich repeat-containing N-terminal	11	1.3	2.5e-05	0.002
							UP_SEQ_FEATURE	domain:EGF-like 2; calcium-binding	12	1.4	8.8e-06	0.0021
							GOTERM_MF_DIRECT	glycosaminoglycan binding	8	1	1.3e-05	0.0021
							UP_KEYWORDS	Homeobox	24	2.9	0.00025	0.0021
							GOTERM_MF_DIRECT	protein kinase binding	38	4.6	2.1e-05	0.0022
							GOTERM_MF_DIRECT	growth factor activity	19	2.3	2.7e-05	0.0022
							INTERPRO	Fibrillar collagen, C-terminal	6	0.7	2.9e-05	0.0022
							GOTERM_MF_DIRECT	protein kinase inhibitor activity	12	1.4	1.7e-05	0.0022
							UP_KEYWORDS	Osteogenesis	8	1	0.00027	0.0022
							UP_KEYWORDS	Microtubule	23	2.8	0.00028	0.0023
							GOTERM_MF_DIRECT	Wnt-protein binding	9	1.1	2e-05	0.0023
							GOTERM_MF_DIRECT	insulin-like growth factor binding	8	1	2.6e-05	0.0023
							GOTERM_BP_DIRECT	response to hypoxia	23	2.8	2.3e-05	0.0023
							GOTERM_BP_DIRECT	mitotic cytokinesis	9	1.1	2.6e-05	0.0026
							INTERPRO	Frizzled/secreted frizzled-related protein	7	0.8	3.6e-05	0.0026
							GOTERM_BP_DIRECT	lung alveolus development	11	1.3	2.7e-05	0.0026
							GOTERM_BP_DIRECT	cellular response to hypoxia	16	1.9	2.8e-05	0.0027
							UP_KEYWORDS	Hydroxylation	12	1.4	0.00034	0.0027
							INTERPRO	Insulin-like growth factor binding protein, N-terminal, Cys-rich conserved site	6	0.7	4.9e-05	0.0033
							GOTERM_BP_DIRECT	negative regulation of cell migration	16	1.9	4e-05	0.0036
							GOTERM_BP_DIRECT	blood vessel development	13	1.6	4e-05	0.0037
							UP_SEQ_FEATURE	domain:Ig-like C2-type 3	15	1.8	1.8e-05	0.0038
							GOTERM_BP_DIRECT	negative regulation of epithelial cell proliferation	13	1.6	4.6e-05	0.0039
							SMART	COLFI	6	0.7	0.00011	0.0039
							GOTERM_BP_DIRECT	muscular septum morphogenesis	5	0.6	4.5e-05	0.0039
							GOTERM_BP_DIRECT	heart development	27	3.3	5e-05	0.0042
							GOTERM_BP_DIRECT	embryonic hindlimb morphogenesis	9	1.1	5.5e-05	0.0044
							INTERPRO	Homeobox protein, antennapedia type, conserved site	7	0.8	7.1e-05	0.0045
							GOTERM_MF_DIRECT	actin binding	31	3.7	6.1e-05	0.0045
							GOTERM_BP_DIRECT	cell migration	22	2.7	6.4e-05	0.005
							GOTERM_MF_DIRECT	microtubule binding	22	2.7	7.5e-05	0.005
							GOTERM_BP_DIRECT	positive regulation of epithelial to mesenchymal transition	9	1.1	6.9e-05	0.0052
							GOTERM_BP_DIRECT	lung development	17	2.1	7.1e-05	0.0052
							GOTERM_BP_DIRECT	embryonic digestive tract development	7	0.8	6.8e-05	0.0053
							GOTERM_BP_DIRECT	negative regulation of phosphorylation	7	0.8	6.8e-05	0.0053
							UP_SEQ_FEATURE	domain:EGF-like 5; calcium-binding	9	1.1	3.2e-05	0.0053
							UP_SEQ_FEATURE	domain:Fibrillar collagen NC1	6	0.7	2.8e-05	0.0054
							UP_SEQ_FEATURE	domain:TSP type-1	7	0.8	3.1e-05	0.0055
							INTERPRO	Zinc finger, LIM-type	12	1.4	0.0001	0.0058
							INTERPRO	Complement Clr-like EGF domain	7	0.8	9.6e-05	0.0058
							GOTERM_CC_DIRECT	elastic fiber	4	0.5	0.00025	0.006
							GOTERM_BP_DIRECT	metaphase plate congression	6	0.7	8.4e-05	0.006
							GOTERM_MF_DIRECT	chromatin binding	38	4.6	9.7e-05	0.0061
							UP_KEYWORDS	Differentiation	41	5	0.00081	0.0062
							UP_SEQ_FEATURE	domain:EGF-like 4; calcium-binding	9	1.1	4.2e-05	0.0063
							GOTERM_MF_DIRECT	Wnt-activated receptor activity	7	0.8	0.00011	0.0063
							GOTERM_BP_DIRECT	embryonic morphogenesis	7	0.8	9.6e-05	0.0067
							GOTERM_BP_DIRECT	inner ear development	12	1.4	9.5e-05	0.0067
							KEGG_PATHWAY	Hypertrophic cardiomyopathy (HCM)	12	1.4	0.00029	0.0067
							GOTERM_BP_DIRECT	organ regeneration	11	1.3	0.00011	0.0072
							GOTERM_BP_DIRECT	negative regulation of osteoblast differentiation	11	1.3	0.00011	0.0072
							GOTERM_BP_DIRECT	embryonic forelimb morphogenesis	9	1.1	0.00011	0.0072
							INTERPRO	Immunoglobulin subtype 2	23	2.8	0.00014	0.0077
							SMART	LRRNT	11	1.3	0.00026	0.008
							UP_KEYWORDS	Proteoglycan	8	1	0.0011	0.0083
							GOTERM_BP_DIRECT	positive regulation of smooth muscle cell proliferation	13	1.6	0.00013	0.0085
							GOTERM_BP_DIRECT	coronary vasculature development	9	1.1	0.00013	0.0085
							GOTERM_BP_DIRECT	positive regulation of mesenchymal cell proliferation	9	1.1	0.00013	0.0085
							KEGG_PATHWAY	Dilated cardiomyopathy	12	1.4	0.00045	0.0094
							GOTERM_MF_DIRECT	receptor binding	34	4.1	0.00019	0.01
							GOTERM_CC_DIRECT	actin cytoskeleton	20	2.4	0.00045	0.01
							GOTERM_CC_DIRECT	mitotic spindle	9	1.1	0.00049	0.011
							GOTERM_CC_DIRECT	sarcomere	8	1	0.00056	0.012
							GOTERM_CC_DIRECT	microtubule cytoskeleton	17	2.1	0.00059	0.012
							GOTERM_BP_DIRECT	axon guidance	18	2.2	0.0002	0.012
							GOTERM_BP_DIRECT	ossification	14	1.7	0.0002	0.012
							UP_KEYWORDS	Growth factor binding	5	0.6	0.0017	0.013
							UP_SEQ_FEATURE	domain:EGF-like 3	12	1.4	9.1e-05	0.013
							GOTERM_MF_DIRECT	growth factor binding	9	1.1	0.00026	0.013
							UP_SEQ_FEATURE	propeptide:C-terminal propeptide	5	0.6	0.0001	0.013
							KEGG_PATHWAY	Platelet activation	15	1.8	0.00075	0.013
							GOTERM_BP_DIRECT	neural tube closure	14	1.7	0.00023	0.013
							KEGG_PATHWAY	HTLV-I infection	24	2.9	0.00069	0.013
							GOTERM_BP_DIRECT	DNA replication	16	1.9	0.00022	0.013
							GOTERM_CC_DIRECT	spindle	14	1.7	0.00073	0.013
							GOTERM_BP_DIRECT	face morphogenesis	9	1.1	0.00023	0.014
							KEGG_PATHWAY	cGMP-PKG signaling pathway	17	2.1	0.00082	0.014
							GOTERM_CC_DIRECT	spindle midzone	6	0.7	0.00073	0.014
							INTERPRO	Laminin G domain	10	1.2	0.00031	0.014
							INTERPRO	Metallopeptidase, catalytic domain	13	1.6	0.00029	0.014
							INTERPRO	Homeodomain	24	2.9	0.00027	0.014
							INTERPRO	Kinesin, motor domain	9	1.1	0.00029	0.015
							GOTERM_BP_DIRECT	epithelial to mesenchymal transition	8	1	0.00026	0.015
							GOTERM_BP_DIRECT	negative regulation of cell growth	16	1.9	0.00027	0.015
							GOTERM_MF_DIRECT	calcium ion binding	49	5.9	0.00033	0.015
							UP_KEYWORDS	Chemotaxis	11	1.3	0.0022	0.016
							GOTERM_CC_DIRECT	spindle microtubule	8	1	0.00092	0.016
							GOTERM_CC_DIRECT	kinesin complex	9	1.1	0.00098	0.017
							GOTERM_BP_DIRECT	mitotic sister chromatid segregation	7	0.8	0.00031	0.017
							GOTERM_BP_DIRECT	transforming growth factor beta receptor signaling pathway	12	1.4	0.00031	0.017
							GOTERM_CC_DIRECT	extracellular exosome	138	16.7	0.001	0.017
							UP_SEQ_FEATURE	domain:Ig-like C2-type 2	17	2.1	0.00016	0.017
							INTERPRO	Galactose-binding domain-like	12	1.4	0.00039	0.017
							UP_SEQ_FEATURE	domain:Ig-like C2-type 1	17	2.1	0.00014	0.018
							UP_SEQ_FEATURE	domain:EGF-like 6	9	1.1	0.00016	0.018
							GOTERM_BP_DIRECT	positive regulation of epithelial cell proliferation	12	1.4	0.00034	0.018
							GOTERM_BP_DIRECT	chromosome segregation	13	1.6	0.00037	0.019
							UP_KEYWORDS	Oxidation	5	0.6	0.0028	0.02
							KEGG_PATHWAY	Basal cell carcinoma	9	1.1	0.0013	0.02
							GOTERM_BP_DIRECT	skeletal system morphogenesis	10	1.2	0.00041	0.021
							GOTERM_BP_DIRECT	outflow tract morphogenesis	10	1.2	0.00041	0.021
							GOTERM_BP_DIRECT	negative regulation of transforming growth factor beta receptor signaling pathway	10	1.2	0.00041	0.021
							GOTERM_CC_DIRECT	mitotic spindle pole	5	0.6	0.0013	0.021
							GOTERM_CC_DIRECT	dystrophin-associated glycoprotein complex	5	0.6	0.0013	0.021
							KEGG_PATHWAY	Wnt signaling pathway	15	1.8	0.0015	0.022
							UP_SEQ_FEATURE	domain:LIM zinc-binding 2	10	1.2	0.00022	0.023
							UP_SEQ_FEATURE	domain:LIM zinc-binding 1	10	1.2	0.00022	0.023
							GOTERM_MF_DIRECT	metalloendopeptidase activity	15	1.8	0.00051	0.023
							UP_SEQ_FEATURE	repeat:LRR 5	22	2.7	0.00023	0.023
							UP_SEQ_FEATURE	repeat:LRR 1	26	3.1	0.00026	0.025
							UP_SEQ_FEATURE	repeat:LRR 2	26	3.1	0.00026	0.025
							UP_SEQ_FEATURE	repeat:LRR 4	23	2.8	0.00028	0.025
							INTERPRO	Homeobox, conserved site	18	2.2	0.00064	0.027
							INTERPRO	Homeodomain, metazoa	12	1.4	0.00064	0.027
							KEGG_PATHWAY	TGF-beta signaling pathway	11	1.3	0.002	0.028
							GOTERM_BP_DIRECT	positive regulation of cytosolic calcium ion concentration	17	2.1	0.00055	0.028
							UP_KEYWORDS	Neurogenesis	19	2.3	0.0042	0.029
							SMART	LIM	12	1.4	0.0011	0.03
							KEGG_PATHWAY	Base excision repair	7	0.8	0.0024	0.031
							GOTERM_BP_DIRECT	negative regulation of BMP signaling pathway	9	1.1	0.00063	0.031
							KEGG_PATHWAY	Protein digestion and absorption	11	1.3	0.0027	0.032
							UP_SEQ_FEATURE	short sequence motif:Antp-type hexapeptide	7	0.8	0.00039	0.033
							UP_SEQ_FEATURE	repeat:LRR 7	18	2.2	0.00038	0.033
							GOTERM_BP_DIRECT	negative regulation of protein kinase activity	13	1.6	0.00067	0.033
							GOTERM_CC_DIRECT	caveola	11	1.3	0.0022	0.034
							GOTERM_MF_DIRECT	extracellular matrix binding	7	0.8	0.0008	0.034
							GOTERM_BP_DIRECT	regulation of cell growth	10	1.2	0.0007	0.034
							GOTERM_BP_DIRECT	mesenchyme migration	4	0.5	0.00071	0.034
							GOTERM_CC_DIRECT	lamellipodium	16	1.9	0.0024	0.035
							GOTERM_CC_DIRECT	cell body	12	1.4	0.0025	0.035
							INTERPRO	Kinesin, motor region, conserved site	8	1	0.00092	0.036
							KEGG_PATHWAY	Proteoglycans in cancer	18	2.2	0.0032	0.037
							GOTERM_MF_DIRECT	DNA binding	103	12.4	0.00099	0.038
							INTERPRO	Leucine-rich repeat, typical subtype	17	2.1	0.001	0.038
							GOTERM_MF_DIRECT	cyclin-dependent protein serine/threonine kinase inhibitor activity	5	0.6	0.0011	0.038
							GOTERM_MF_DIRECT	platelet-derived growth factor binding	5	0.6	0.0011	0.038
							UP_SEQ_FEATURE	repeat:LRR 6	20	2.4	0.00048	0.039
							KEGG_PATHWAY	Signaling pathways regulating pluripotency of stem cells	14	1.7	0.0036	0.039
							GOTERM_MF_DIRECT	fibronectin binding	7	0.8	0.00098	0.039
							GOTERM_BP_DIRECT	pulmonary valve morphogenesis	5	0.6	0.00083	0.039
							GOTERM_BP_DIRECT	extracellular fibril organization	5	0.6	0.00083	0.039
							INTERPRO	Peptidase M12B, propeptide	9	1.1	0.001	0.039
							SMART	KISc	9	1.1	0.0016	0.04
							GOTERM_MF_DIRECT	identical protein binding	43	5.2	0.0012	0.04
							INTERPRO	Peptidase M12B, ADAM/reprolysin	9	1.1	0.0012	0.04
							INTERPRO	Complement C1q protein	7	0.8	0.0011	0.04
							GOTERM_BP_DIRECT	ventricular septum morphogenesis	8	1	0.00096	0.044
							GOTERM_BP_DIRECT	mammary gland development	8	1	0.00096	0.044
							UP_KEYWORDS	Sushi	7	0.8	0.0069	0.045
							UP_KEYWORDS	Notch signaling pathway	7	0.8	0.0069	0.045
							GOTERM_CC_DIRECT	spindle pole	12	1.4	0.0034	0.046
							GOTERM_CC_DIRECT	filopodium	10	1.2	0.0035	0.047
							UP_SEQ_FEATURE	DNA-binding region:Homeobox	19	2.3	0.00063	0.047
							UP_SEQ_FEATURE	domain:LIM zinc-binding 3	7	0.8	0.00062	0.048
							UP_KEYWORDS	ATP-binding	68	8.2	0.0075	0.048
							UP_KEYWORDS	Metal-binding	150	18.1	0.0075	0.048
							GOTERM_MF_DIRECT	transmembrane receptor protein tyrosine kinase activity	9	1.1	0.0015	0.049
							UP_KEYWORDS	Nucleotide-binding	84	10.1	0.0079	0.049

## Sheet: 1F
Genes with dynamic expression in mouse preimplantation embryos
0610007P14Rik
0610009B22Rik
0610010K14Rik
0610011F06Rik
0610037L13Rik
0610040J01Rik
1110001J03Rik
1110004E09Rik
1110004F10Rik
1110008F13Rik
1110008L16Rik
1110008P14Rik
1110012L19Rik
1110034G24Rik
1110037F02Rik
1110038F14Rik
1110057K04Rik
1110058L19Rik
1110059E24Rik
1110059G10Rik
1110065P20Rik
1190002N15Rik
1190005I06Rik
1190007I07Rik
1200014J11Rik
1500009L16Rik
1500012F01Rik
1600002H07Rik
1600002K03Rik
1600012H06Rik
1600014K23Rik
1700001O22Rik
1700007K13Rik
1700010D01Rik
1700010I14Rik
1700011A15Rik
1700013H16Rik
1700016K19Rik
1700017B05Rik
1700019D03Rik
1700021F05Rik
1700021K19Rik
1700024P16Rik
1700025G04Rik
1700029P11Rik
1700037H04Rik
1700042B14Rik
1700047I17Rik2
1700052N19Rik
1700061G19Rik
1700066M21Rik
1700067K01Rik
1700080O16Rik
1700092M07Rik
1700094D03Rik
1700101E01Rik
1700123O20Rik
1810009A15Rik
1810013L24Rik
1810022K09Rik
1810026J23Rik
1810030O07Rik
1810037I17Rik
1810043G02Rik
1810043H04Rik
1810055G02Rik
2010002M12Rik
2010012O05Rik
2010107E04Rik
2010107G23Rik
2010111I01Rik
2200002D01Rik
2210011C24Rik
2210013O21Rik
2210016F16Rik
2210016L21Rik
2210018M11Rik
2210408I21Rik
2300002M23Rik
2300009A05Rik
2310003H01Rik
2310009B15Rik
2310011J03Rik
2310022A10Rik
2310030G06Rik
2310033P09Rik
2310035C23Rik
2310036O22Rik
2310039H08Rik
2310045N01Rik
2310047M10Rik
2310057M21Rik
2310061I04Rik
2410002F23Rik
2410004B18Rik
2410012M07Rik
2410015M20Rik
2410016O06Rik
2410127L17Rik
2410141K09Rik
2510002D24Rik
2510003E04Rik
2510039O18Rik
2610002J02Rik
2610015P09Rik
2610044O15Rik8
2610305D13Rik
2610318N02Rik
2610507B11Rik
2610524H06Rik
2610528J11Rik
2700029M09Rik
2700049A03Rik
2700060E02Rik
2700062C07Rik
2700094K13Rik
2700097O09Rik
2810004N23Rik
2810006K23Rik
2810403A07Rik
2810408M09Rik
2810428I15Rik
2810474O19Rik
3010026O09Rik
3110001I22Rik
3110002H16Rik
3110007F17Rik
3110009E18Rik
3110040M04Rik
3110040N11Rik
3110043O21Rik
3110057O12Rik
3110082I17Rik
4833420G17Rik
4833439L19Rik
4921506M07Rik
4921524J17Rik
4921528I07Rik
4930402H24Rik
4930427A07Rik
4930432K21Rik
4930444P10Rik
4930453N24Rik
4930503L19Rik
4930506M07Rik
4930522L14Rik
4930538K18Rik
4930548H24Rik
4930550C14Rik
4930550L24Rik
4931406C07Rik
4931406P16Rik
4933402E13Rik
4933402N22Rik
4933406J08Rik
4933411G11Rik
4933427D06Rik
4933427G17Rik
4933434E20Rik
5031439G07Rik
5730455P16Rik
6030458C11Rik
6720489N17Rik
7420426K07Rik
7420461P10Rik
8030462N17Rik
8030474K03Rik
9030025P20Rik
9030624G23Rik
9030624J02Rik
9130011E15Rik
9130401M01Rik
9130409I23Rik
9230110C19Rik
9430015G10Rik
9430016H08Rik
9430038I01Rik
9530068E07Rik
9530077C05Rik
9630033F20Rik
9830107B12Rik
9930012K11Rik
9930104L06Rik
A1bg
A430005L14Rik
A430033K04Rik
A530032D15Rik
A530064D06Rik
A630001G21Rik
A630095E13Rik
AA415398
AA467197
AA623943
AA792892
AA987161
Aaas
Aacs
Aagab
Aamdc
Aamp
Aar2
Aars
Aarsd1
Aasdhppt
Aass
Aatf
Abcb10
Abcb1b
Abcb4
Abcb6
Abcb7
Abcb8
Abcb9
Abcc4
Abcc5
Abcd3
Abcd4
Abce1
Abcf1
Abcf2
Abcf3
Abhd11
Abhd12
Abhd13
Abhd14a
Abhd14b
Abhd16a
Abhd17a
Abhd17b
Abhd17c
Abhd2
Abhd3
Abhd4
Abhd5
Abhd6
Abi1
Abl1
Abl2
Ablim2
Abo
Abr
Abracl
Abt1
Abtb1
Acaa1a
Acaa2
Acad11
Acad8
Acad9
Acadl
Acadm
Acads
Acadvl
Acap2
Acap3
Acat1
Acat2
Acbd3
Acbd4
Acbd5
Acbd6
Acbd7
Accsl
Acd
Acer2
Acin1
Acly
Acn9
Aco1
Aco2
Acot10
Acot13
Acot3
Acot7
Acot8
Acot9
Acox1
Acox3
Acoxl
Acp1
Acp5
Acp6
Acpp
Acsl1
Acsl3
Acsl4
Acsl5
Acsl6
Actb
Actg1
Actl6a
Actn2
Actn4
Actr10
Actr1a
Actr1b
Actr2
Actr3
Actr3b
Actr5
Actr6
Actr8
Acvr2a
Acyp1
Acyp2
Adal
Adam10
Adam15
Adam17
Adam19
Adam1a
Adam2
Adam8
Adamtsl1
Adar
Adat2
Adat3
Adck3
Adck5
Adcy2
Add1
Add3
Adh1
Adh5
Adi1
Adipor1
Adipor2
Adk
Adm2
Adnp
Adnp2
Adpgk
Adprh
Adprhl2
Adprm
Adrbk1
Adrm1
Adsl
Adss
Adtrp
Aebp2
Aen
Aes
AF067061
AF067063
Afap1l2
Aff1
Aff4
Afg3l1
Afg3l2
Afmid
Aftph
Agap3
Agbl3
Agfg1
Agfg2
Aggf1
Agk
Ago2
Ago3
Ago4
Agpat1
Agpat2
Agpat3
Agpat5
Agpat6
Agpat9
Agps
Agr3
Agrp
Agtpbp1
Agtrap
Ahctf1
Ahcy
Ahcyl1
Ahcyl2
Ahdc1
Ahsa1
Ahsa2
AI314180
AI413582
AI464131
AI597479
AI661453
AI846148
AI987944
Aida
Aif1l
Aifm1
Aig1
Aimp1
Aimp2
Aip
Aire
Ajap1
Ajuba
AK010878
Ak2
Ak4
Ak6
Ak7
Akap1
Akap10
Akap12
Akap13
Akap17b
Akap2
Akap7
Akap8
Akap8l
Akap9
Akip1
Akirin1
Akirin2
Aknad1
Akr1a1
Akr1b3
Akr1b8
Akr1c21
Akr1cl
Akr1e1
Akr7a5
Akt1
Akt1s1
Akt2
Akt3
Aktip
Alad
Alas1
Aldh16a1
Aldh18a1
Aldh1a2
Aldh2
Aldh3a2
Aldh3b2
Aldh4a1
Aldh7a1
Aldh9a1
Aldoa
Alg1
Alg10b
Alg13
Alg14
Alg2
Alg3
Alg5
Alg9
Alkbh1
Alkbh2
Alkbh3
Alkbh4
Alkbh5
Alkbh6
Alkbh7
Allc
Alms1
Alox12
Alpl
Alppl2
Als2
Alyref
Alyref2
Amacr
Amd1
Amd2
Amdhd2
Amer1
Amfr
Amhr2
Amigo3
Ammecr1l
Amn
Amn1
Amot
Amotl2
Ampd3
Amz2
Anapc1
Anapc10
Anapc11
Anapc13
Anapc15
Anapc16
Anapc2
Anapc4
Anapc5
Anapc7
Ang
Angel1
Angel2
Angptl2
Angptl4
Ank
Ankib1
Ankle1
Ankle2
Ankmy2
Ankra2
Ankrd10
Ankrd12
Ankrd13a
Ankrd13c
Ankrd16
Ankrd17
Ankrd22
Ankrd23
Ankrd26
Ankrd28
Ankrd32
Ankrd33b
Ankrd35
Ankrd37
Ankrd39
Ankrd40
Ankrd42
Ankrd44
Ankrd46
Ankrd49
Ankrd54
Ankrd6
Ankrd9
Anks3
Anks4b
Anln
Anp32a
Anp32b
Anp32b-ps1
Anp32e
Antxr1
Antxr2
Anxa2
Anxa2r
Anxa3
Anxa4
Anxa5
Anxa6
Anxa7
Anxa9
Ap1ar
Ap1b1
Ap1g1
Ap1m1
Ap1m2
Ap1s1
Ap1s2
Ap2a1
Ap2a2
Ap2b1
Ap2m1
Ap2s1
Ap3b1
Ap3d1
Ap3m1
Ap3m2
Ap3s1
Ap3s2
Ap4b1
Ap4e1
Ap4s1
Ap5m1
Ap5s1
Ap5z1
Apaf1
Apba2
Apba3
Apbb1
Apbb2
Apc
Apeh
Apex1
Apex2
Aph1a
Api5
Apip
Apitd1
Aplf
Aplp2
Apmap
Apoa1
Apoa1bp
Apobec3
Apoc1
Apoc2
Apoe
Apol7b
Apol7e
Apom
Apoo
Apool
Apopt1
Appbp2
Appl1
Aprt
Aptx
Aqp11
Aqp3
Aqp8
Aqp9
Aqr
Araf
Arap1
Arap2
Arcn1
Arel1
Arf1
Arf2
Arf3
Arf4
Arf5
Arf6
Arfgap1
Arfgap2
Arfgef1
Arfgef2
Arfip1
Arfip2
Arfrp1
Arg1
Arg2
Arglu1
Arhgap1
Arhgap10
Arhgap11a
Arhgap12
Arhgap15
Arhgap17
Arhgap18
Arhgap19
Arhgap21
Arhgap22
Arhgap28
Arhgap29
Arhgap35
Arhgap42
Arhgap5
Arhgap8
Arhgap9
Arhgdia
Arhgdig
Arhgef1
Arhgef12
Arhgef16
Arhgef18
Arhgef19
Arhgef3
Arhgef39
Arhgef7
Arid1a
Arid1b
Arid2
Arid3a
Arid3b
Arid4a
Arid4b
Arid5a
Arid5b
Arih1
Arih2
Arl1
Arl13b
Arl14ep
Arl14epl
Arl15
Arl16
Arl2
Arl2bp
Arl3
Arl4a
Arl4d
Arl5a
Arl6
Arl6ip1
Arl6ip4
Arl6ip5
Arl6ip6
Arl8a
Arl8b
Armc1
Armc10
Armc4
Armc6
Armc7
Armc8
Armcx5
Arnt
Arntl
Arpc1a
Arpc1b
Arpc2
Arpc3
Arpc4
Arpc5
Arpc5l
Arpp19
Arrb2
Arrdc1
Arrdc2
Arrdc4
Arrdc5
Arsb
Arv1
Arvcf
As3mt
Asah1
Asap1
Asb13
Asb4
Asb6
Asb8
Ascc1
Ascc2
Asf1a
Asf1b
Ash2l
Asl
Asna1
Asns
Asnsd1
Aspa
Asph
Aspm
Aspscr1
Ass1
Aste1
Astl
Asun
Asxl1
Asz1
Atad1
Atad2
Atad2b
Atad3a
Atad5
Atat1
Ate1
Atf1
Atf2
Atf3
Atf4
Atf6
Atf6b
Atf7ip
Atf7ip2
Atg101
Atg12
Atg13
Atg14
Atg16l1
Atg16l2
Atg2a
Atg3
Atg4a
Atg4b
Atg4d
Atg5
Atg7
Atg9a
Atic
Atl1
Atl2
Atl3
Atmin
Atn1
Atox1
Atp11a
Atp11b
Atp11c
Atp13a1
Atp13a3
Atp1a1
Atp1b1
Atp1b3
Atp2a2
Atp2b1
Atp2c1
Atp4b
Atp5a1
Atp5b
Atp5c1
Atp5d
Atp5e
Atp5f1
Atp5g1
Atp5g2
Atp5g3
Atp5h
Atp5j
Atp5j2
Atp5k
Atp5l
Atp5o
Atp5s
Atp5sl
ATP6
Atp6ap1
Atp6ap1l
Atp6ap2
Atp6v0a2
Atp6v0b
Atp6v0c
Atp6v0d1
Atp6v0e
Atp6v0e2
Atp6v1a
Atp6v1b2
Atp6v1c1
Atp6v1d
Atp6v1e1
Atp6v1f
Atp6v1g1
Atp6v1h
ATP8
Atp9a
Atpaf1
Atpaf2
Atpif1
Atraid
Atrx
Atxn1
Atxn10
Atxn1l
Atxn2
Atxn2l
Atxn3
Atxn7
Atxn7l1
Atxn7l3
Atxn7l3b
AU015228
AU018091
AU019823
AU021092
AU022252
AU022751
AU040320
Auh
Aunip
Aup1
Aurka
Aurkaip1
Aurkb
Aurkc
Auts2
Aven
Avl9
Avpi1
AW209491
AW554918
Axin1
Axin2
AY761184
Azi2
Azin1
B020004C17Rik
B020004J07Rik
B020031M17Rik
B230118H07Rik
B230219D22Rik
B230311B06Rik
B2m
B3galnt1
B3galnt2
B3gat3
B3gnt2
B3gnt4
B3gnt5
B3gnt9
B3gntl1
B4galnt1
B4galnt2
B4galt1
B4galt2
B4galt3
B4galt4
B4galt5
B4galt6
B630005N14Rik
B9d1
B9d2
Babam1
Bace1
Bace2
Bach1
Bad
Bag1
Bag3
Bag4
Bag5
Bag6
Bahd1
Bai3
Baiap2
Baiap2l1
Bambi
Banf1
Banp
Bap1
Bard1
Barx2
Basp1
Batf3
Bax
Baz1a
Baz1b
Baz2a
Baz2b
BB287469
Bbip1
Bbs2
Bbs4
Bbs5
Bbs7
Bbs9
BC003331
BC003965
BC004004
BC005537
BC005624
BC017643
BC021891
BC022687
BC023829
BC024063
BC027231
BC028528
BC030336
BC030867
BC031181
BC035044
BC048502
BC048679
BC049730
BC051019
BC051665
BC052040
BC053393
BC055324
BC080695
BC100530
BC117090
BC147527
Bcap29
Bcap31
Bcar1
Bcar3
Bcas2
Bcas3
Bcat1
Bcat2
Bccip
Bcdin3d
Bckdha
Bckdhb
Bckdk
Bcl10
Bcl2l1
Bcl2l10
Bcl2l11
Bcl2l13
Bcl2l14
Bcl3
Bcl7b
Bcl7c
Bclaf1
Bcor
Bcs1l
Bdh1
Bdkrb1
Bdp1
Becn1
Becn2
Bend3
Bend4
Bend5
Best2
Bet1
Bet1l
Bex1
Bex4
Bex6
Bfar
Bfsp1
Bhlhe40
Bhmt
Bhmt2
Bicc1
Bicd2
Bid
Bik
Bin1
Bin2
Bin3
Birc3
Birc5
Bivm
Blcap
Blm
Blmh
Blnk
Bloc1s1
Bloc1s2
Bloc1s4
Bloc1s5
Bloc1s6
Blvra
Blvrb
Blzf1
Bmi1
Bmp15
Bmp2k
Bmp4
Bmp5
Bmp6
Bmpr1a
Bmpr1b
Bmpr2
Bms1
Bmyc
Bnc1
Bnc2
Bnip1
Bnip2
Bnip3
Bnip3l
Bod1
Bod1l
Bok
Bola1
Bola2
Bola3
Bop1
Bora
Bpgm
Bphl
Bpifc
Bpnt1
Bptf
Brap
Brat1
Brca1
Brca2
Brcc3
Brd1
Brd2
Brd3
Brd4
Brd7
Brd8
Brd9
Brdt
Bre
Brf1
Brf2
Bri3
Bri3bp
Brip1
Brix1
Brk1
Brms1
Brms1l
Brox
Brpf1
Brpf3
Brwd1
Brwd3
Bscl2
Bsdc1
Bsg
Bspry
Btaf1
Btbd1
Btbd10
Btbd18
Btbd2
Btbd9
Btf3
Btf3l4
Btg1
Btg3
Btg4
Btla
Btrc
Bub1
Bub1b
Bub3
Bud13
Bud31
Bysl
Bzw1
Bzw2
C030039L03Rik
C130026I21Rik
C130074G19Rik
C1d
C1galt1c1
C1qbp
C1ql1
C1qtnf4
C1qtnf5
C1ra
C1rl
C230052I12Rik
C2cd2l
C2cd3
C2cd5
C330006A16Rik
C330007P06Rik
C330018D20Rik
C330021F23Rik
C330027C09Rik
C77080
C78339
C7H19orf84
C86695
C87414
C87436
C87499
C87977
C8b
Caap1
Cab39
Cab39l
Cabin1
Cables1
Cables2
Cacfd1
Cacna2d1
Cacnb3
Cactin
Cacul1
Cacybp
Cad
Cadm1
Calb1
Calcoco2
Calm1
Calm2
Calm3
Caln1
Calr
Calr3
Calr4
Calu
Camk1
Camk1d
Camk2d
Camk2g
Camkmt
Caml
Camsap1
Camsap2
Camsap3
Camta1
Cand1
Cant1
Canx
Cap1
Capg
Capn1
Capn10
Capn15
Capn2
Capn7
Capns1
Caprin1
Caprin2
Capsl
Capza1
Capza2
Capzb
Car10
Car4
Car9
Card14
Carhsp1
Carkd
Carm1
Cars
Cars2
Casc1
Casc3
Casc4
Casc5
Cask
Caskin2
Casp2
Casp3
Casp6
Casp8
Casp8ap2
Cat
Cbfa2t2
Cbfb
Cbl
Cblc
Cbll1
Cbln1
Cbr1
Cbr2
Cbr3
Cbr4
Cbs
Cbwd1
Cbx1
Cbx2
Cbx3
Cbx5
Cbx7
Cby1
Cby3
Cc2d1a
Ccar1
Ccbl1
Ccbl2
Ccdc101
Ccdc106
Ccdc107
Ccdc109b
Ccdc112
Ccdc115
Ccdc116
Ccdc117
Ccdc12
Ccdc120
Ccdc122
Ccdc124
Ccdc126
Ccdc127
Ccdc130
Ccdc132
Ccdc134
Ccdc136
Ccdc137
Ccdc138
Ccdc14
Ccdc15
Ccdc158
Ccdc163
Ccdc166
Ccdc167
Ccdc171
Ccdc172
Ccdc173
Ccdc174
Ccdc18
Ccdc181
Ccdc186
Ccdc22
Ccdc23
Ccdc25
Ccdc28a
Ccdc28b
Ccdc32
Ccdc34
Ccdc36
Ccdc38
Ccdc40
Ccdc43
Ccdc47
Ccdc50
Ccdc51
Ccdc53
Ccdc55
Ccdc58
Ccdc59
Ccdc6
Ccdc61
Ccdc62
Ccdc64
Ccdc66
Ccdc69
Ccdc71
Ccdc74a
Ccdc77
Ccdc79
Ccdc82
Ccdc84
Ccdc85b
Ccdc86
Ccdc88a
Ccdc9
Ccdc90b
Ccdc91
Ccdc92
Ccdc94
Ccdc97
Cchcr1
Ccl25
Ccl4
Ccm2
Ccna2
Ccnb1
Ccnb1ip1
Ccnb2
Ccnb3
Ccnc
Ccnd1
Ccnd3
Ccndbp1
Ccne1
Ccne2
Ccnf
Ccng1
Ccng2
Ccnh
Ccni
Ccnj
Ccnjl
Ccnk
Ccnl1
Ccnl2
Ccno
Ccnt1
Ccnt2
Ccnyl1
Ccp110
Ccpg1
Ccpg1os
Ccrn4l
Ccs
Ccsap
Ccser1
Ccser2
Cct2
Cct3
Cct4
Cct5
Cct6a
Cct6b
Cct7
Cct8
Ccz1
Cd151
Cd160
Cd164
Cd164l2
Cd177
Cd1d1
Cd200
Cd200r3
Cd209g
Cd24a
Cd2ap
Cd2bp2
Cd300lf
Cd320
Cd36
Cd3eap
Cd55
Cd59a
Cd59b
Cd63
Cd68
Cd7
Cd82
Cd9
Cd97
Cd99l2
Cda
Cdan1
Cdc123
Cdc14b
Cdc16
Cdc20
Cdc23
Cdc25a
Cdc25b
Cdc25c
Cdc26
Cdc27
Cdc34
Cdc37
Cdc37l1
Cdc40
Cdc42
Cdc42bpa
Cdc42bpb
Cdc42ep1
Cdc42ep2
Cdc42ep3
Cdc42ep4
Cdc42ep5
Cdc42se1
Cdc42se2
Cdc45
Cdc5l
Cdc6
Cdc7
Cdc73
Cdca2
Cdca3
Cdca4
Cdca5
Cdca7
Cdca7l
Cdca8
Cdh1
Cdh2
Cdh20
Cdh4
Cdip1
Cdipt
Cdk1
Cdk10
Cdk11b
Cdk12
Cdk13
Cdk15
Cdk16
Cdk17
Cdk18
Cdk2
Cdk20
Cdk2ap1
Cdk2ap2
Cdk4
Cdk5
Cdk5rap1
Cdk5rap2
Cdk5rap3
Cdk7
Cdk8
Cdk9
Cdkl2
Cdkn1a
Cdkn1b
Cdkn1c
Cdkn2aip
Cdkn2aipnl
Cdkn2c
Cdkn2d
Cdkn3
Cdo1
Cdpf1
Cdr2
Cds1
Cds2
Cdt1
Cdv3
Cdx1
Cdx2
Cdyl
Ceacam1
Ceacam10
Ceacam20
Cebpa
Cebpg
Cebpz
Cebpzos
Cecr2
Celf1
Celf2
Celsr1
Cenpa
Cenpb
Cenpc1
Cenpe
Cenpf
Cenph
Cenpi
Cenpj
Cenpk
Cenpl
Cenpm
Cenpn
Cenpo
Cenpp
Cenpq
Cenpt
Cenpu
Cenpv
Cenpw
Cep120
Cep135
Cep162
Cep164
Cep170b
Cep19
Cep192
Cep41
Cep44
Cep55
Cep57
Cep57l1
Cep63
Cep70
Cep78
Cep83
Cep85
Cep85l
Cep95
Cep97
Cept1
Cercam
Cers2
Cers5
Cers6
Cetn2
Cetn3
Cetn4
Cfap126
Cfap20
Cfap36
Cfap43
Cfap45
Cfap53
Cfap58
Cfap97
Cfc1
Cfdp1
Cfl1
Cfl2
Cflar
Cggbp1
Cgn
Cgnl1
Cgref1
Cgrrf1
Chac2
Chaf1a
Chaf1b
Champ1
Chchd1
Chchd10
Chchd2
Chchd3
Chchd4
Chchd5
Chchd6
Chchd7
Chd1
Chd4
Chd6
Chd7
Chd8
Chd9
Chdh
Chek1
Chek2
Cherp
Chfr
Chic1
Chic2
Chid1
Chit1
Chka
Chm
Chmp1a
Chmp1b
Chmp2a
Chmp2b
Chmp3
Chmp4b
Chmp4c
Chmp5
Chmp6
Chmp7
Chn1
Chordc1
Chp1
Chpf
Chpf2
Chpt1
Chrac1
Chst12
Chst5
Chst7
Chsy1
Chtop
Chuk
Churc1
Ciao1
Ciapin1
Ciart
Cib1
Cib2
Cic
Cidea
Cinp
Cir1
Cirbp
Cirh1a
Cisd1
Cisd2
Cish
Cit
Cited1
Cited2
Ckap2
Ckap2l
Ckap5
Ckb
Cklf
Ckmt1
Cks1b
Cks2
Clcc1
Clcn5
Clcn7
Clcnka
Cldn15
Cldn20
Cldn3
Cldn4
Cldn6
Cldn7
Cldn8
Cldnd1
Clec10a
Clec12a
Clec2h
Clic1
Clic3
Clic4
Clint1
Clip1
Clip4
Clk1
Clk2
Clk3
Clk4
Clmp
Cln3
Cln5
Cln6
Cln8
Clns1a
Clock
Clp1
Clpb
Clpp
Clptm1
Clptm1l
Clpx
Clspn
Clstn1
Clta
Cltb
Cltc
Clu
Cluap1
Cluh
Clvs1
Clvs2
Clybl
Cmas
Cmbl
Cmc1
Cmc2
Cmip
Cml2
Cmpk1
Cmpk2
Cmss1
Cmtm4
Cmtm6
Cmtm7
Cmtm8
Cmtr1
Cmtr2
Cmya5
Cnbd2
Cnbp
Cndp1
Cndp2
Cnep1r1
Cnih1
Cnih4
Cnksr1
Cnksr3
Cnn1
Cnn2
Cnn3
Cnnm2
Cnnm3
Cnot1
Cnot10
Cnot11
Cnot2
Cnot3
Cnot4
Cnot6
Cnot6l
Cnot7
Cnot8
Cnppd1
Cnpy1
Cnpy2
Cnpy3
Cnpy4
Cnst
Cntf
Cntln
Cntrob
Coa3
Coa4
Coa5
Coa6
Coa7
Coasy
Cobl
Cobll1
Cog2
Cog3
Cog4
Cog6
Cog8
Coil
Col4a3bp
Col6a3
Col9a3
Colgalt1
Colgalt2
Commd1
Commd10
Commd2
Commd3
Commd4
Commd5
Commd6
Commd7
Commd8
Commd9
Comt
Comtd1
Copa
Copb1
Copb2
Cope
Copg1
Copg2
Coprs
Cops2
Cops3
Cops4
Cops5
Cops6
Cops7a
Cops7b
Cops8
Copz1
Copz2
Coq10a
Coq10b
Coq2
Coq3
Coq4
Coq5
Coq6
Coq7
Coq9
Coro1a
Coro1b
Coro1c
Coro7
Cotl1
COX1
Cox10
Cox11
Cox14
Cox16
Cox17
Cox18
Cox19
COX2
Cox20
COX3
Cox4i1
Cox4i2
Cox5a
Cox5b
Cox6a1
Cox6b1
Cox6b2
Cox6c
Cox7a1
Cox7a2
Cox7a2l
Cox7b
Cox7c
Cox8a
Cpa1
Cpb1
Cpb2
Cpd
Cpeb1
Cpeb2
Cpeb3
Cpeb4
Cphx1
Cphx2
Cphx3
Cpn1
Cpne1
Cpne3
Cpne8
Cpne9
Cpox
Cpped1
Cpsf1
Cpsf2
Cpsf3
Cpsf3l
Cpsf4
Cpsf4l
Cpsf6
Cpsf7
Cpt1a
Cpt1c
Cpt2
Cptp
Cr1l
Crabp1
Crabp2
Cradd
Cramp1l
Crat
Crb3
Crbn
Crcp
Creb1
Creb3
Creb3l4
Crebbp
Crebl2
Crebrf
Creg1
Creld2
Crem
Crip1
Crip2
Cript
Crk
Crkl
Crlf3
Crls1
Crnkl1
Crot
Crtap
Crtc1
Crxos
Crxos2
Cry1
Cryab
Crygd
Cryge
Crygs
Cryl1
Crym
Cryz
Cryzl1
Cs
Csad
Csde1
Cse1l
Csf1
Csf3r
Csk
Csnk1a1
Csnk1d
Csnk1e
Csnk1g1
Csnk1g2
Csnk1g3
Csnk2a1
Csnk2a2
Csnk2b
Csrnp1
Csrnp2
Csrnp3
Csrp1
Csrp2
Csrp2bp
Cst3
Cst6
Cst7
Cst9
Csta1
Cstb
Cstf1
Cstf2
Cstf2t
Cstf3
Ctage5
Ctbp1
Ctbp2
Ctbs
Ctc1
Ctcf
Ctdnep1
Ctdp1
Ctdsp1
Ctdsp2
Ctdspl
Ctdspl2
Ctf2
Cth
Cthrc1
Ctla4
Ctnna1
Ctnna3
Ctnnal1
Ctnnb1
Ctnnbip1
Ctnnbl1
Ctnnd1
Ctns
Ctps
Ctps2
Ctr9
Ctrb1
Ctsa
Ctsb
Ctsc
Ctsd
Ctsh
Ctsl
Ctsz
Cttn
Cttnbp2
Cttnbp2nl
Ctu1
Ctu2
Cuedc2
Cul1
Cul2
Cul3
Cul4a
Cul4b
Cul5
Cuta
Cutc
Cwc15
Cwc22
Cwc25
Cwc27
Cwf19l2
Cxadr
Cxcl10
Cxcl16
Cxcr3
Cxx1a
Cxxc1
Cxxc5
Cyb561a3
Cyb561d2
Cyb5a
Cyb5b
Cyb5d2
Cyb5r1
Cyb5r3
Cyb5r4
Cyba
Cyc1
Cycs
Cyct
Cyhr1
Cyp11a1
Cyp19a1
Cyp20a1
Cyp2s1
Cyp4f40
Cyp51
Cyr61
Cystm1
CYTB
Cyth2
Cyth3
D030056L22Rik
D10Jhu81e
D10Wsu102e
D11Wsu47e
D15Ertd621e
D16Ertd472e
D17Wsu92e
D19Bwg1357e
D1Ertd622e
D1Pas1
D230025D16Rik
D2Wsu81e
D5Ertd577e
D6Ertd527e
D7Ertd443e
D8Ertd738e
D930015E06Rik
D930020B18Rik
Daam1
Dab1
Dab2
Dab2ip
Dact3
Dad1
Dag1
Daglb
Dalrd3
Dap
Dap3
Dapk2
Dapp1
[truncated: 7,464 more rows]

## Sheet: 1G
Area of function	Gene	metaCrx regulated
Embryo-endometrium interactions Up	apod	down
Embryo-endometrium interactions Up	ednrb	down
Embryo-endometrium interactions Up	gpx3	down
Embryo-endometrium interactions Up	id4	down
Embryo-endometrium interactions Up	lmod1	down
Embryo-endometrium interactions Up	serping1	down
Embryo-endometrium interactions Down	msx1	down
Hippo signalling	Tead3	down
Hippo signalling	Vgll4	down
chromatin remodelling	Smarca1	down
trophopblast/ICM markers	arid5a	down
trophopblast/ICM markers	fgfr2	down
Embryo-endometrium interactions Down	msx2	up
trophoblast	Gata3	up
Hippo signalling	Tead4	up
Hippo signalling	Rbpj	up
Embryo implantation	ptgs2	up
Embryo implantation	bmp2	up
Embryo implantation	hbegf	up
